# Supplementary material for: Discovery of novel ancestry specific genes for androgens and hypogonadism in Million Veteran Program Men
Source: Nat Commun. 2025 May 2;16:4104. doi: 10.1038/s41467-025-57372-x (PMC12048691; doi:10.1038/s41467-025-57372-x)
Supplement: Supplementary file 3 — Supplemental Dataset 1 [file 41467_2025_57372_MOESM3_ESM.xlsx]

## Sheet: Supplementary Data 1
Supplementary Data 1. MVP GWAS Results for Total Testosterone, Free Testosterone, SHBG levels and Hypogonadism in EUR, AFR, AMR and EAS Men
MVP														UKBB Validation
Ancestry Group	pheno	CHR	BP	rsid	SNP	A1	BETA	SE	P	consequence	gene	susie	phewas	hg19_coord	ukbb_proxy	ukbb_beta	ukbb_se	ukbb_p
EUR	free	23	8912639	rs5933688	chrX:8912639:A:G	G	0.050744	0.0059157	1.01e-17			0.176063	phe_550,phe_796,phe_550_1	chr23:8880680	chr23:8880680	-0.128234	0.00239159	0
EUR	shbg	17	7630105	rs1799941	chr17:7630105:G:A	A	0.229583	0.0125725	6.34e-75	upstream_gene_variant,intron_variant,5_prime_UTR_variant	SAT2,SHBG	0.0108053	phe_427_2	chr17:7533423	chr17:7533423	-0.196601	0.00343697	0
EUR	total	17	7630105	rs1799941	chr17:7630105:G:A	A	0.154797	0.00520139	9.84e-194	upstream_gene_variant,intron_variant,5_prime_UTR_variant	SAT2,SHBG	1.9984e-15	phe_427_2	chr17:7533423	chr17:7533423	-0.196601	0.00343697	0
EUR	total	23	8938654	rs111386834	chrX:8938654:T:C	C	0.0640997	0.00359213	4.17e-71			0.163492	phe_796,phe_550	chr23:8906695	chr23:8906695	-0.097582	0.00241545	0
EUR	shbg	10	63501416	rs34524635	chr10:63501416:CT:C	C	0.135187	0.0109379	5.42e-35	intron_variant,non_coding_transcript_variant	JMJD1C	0	phe_427_21,phe_427_2	chr10:65261176	chr10:65261176	-0.109341	0.00303527	6.4e-303
EUR	total	10	63431885	rs7924036	chr10:63431885:G:T	G	-0.0781927	0.00453223	1.35e-66	intron_variant,downstream_gene_variant,intron_variant,non_coding_transcript_variant,regulatory_region_variant	JMJD1C,PRELID1P3,-	1	phe_427_2,phe_427_21	chr10:65191645	chr10:65191645	-0.106145	0.00302637	1.4e-286
EUR	total	12	2799164	rs56196860	chr12:2799164:C:A	A	0.18622	0.0128983	3.37e-47	missense_variant,downstream_gene_variant,upstream_gene_variant,non_coding_transcript_exon_variant,intron_variant,non_coding_transcript_variant	FKBP4,-,ITFG2-AS1	1		chr12:2908330	chr12:2908330	-0.300859	0.00867455	5.1e-276
EUR	shbg	23	110576992	rs881090	chrX:110576992:G:T	T	0.0840178	0.00803469	2.25e-25			0.0273041	phe_272_1,phe_272,phe_411_4,phe_550,phe_272_13,phe_411,phe_550_4,phe_272_11,phe_411_8	chr23:109820220	chr23:109820220	-0.0628302	0.00219005	5.9e-188
EUR	total	23	110685204	rs5943048	chrX:110685204:G:A	A	0.0505661	0.00335217	2.34e-51			0.0175039	phe_272_1,phe_272,phe_411_4,phe_272_13,phe_550,phe_411,phe_550_4,phe_272_11,phe_411_8,phe_760,phe_722_6	chr23:109928432	chr23:109928432	-0.0640031	0.00257512	7.4e-142
EUR	total	2	31863105	rs577845405	chr2:31863105:AG:A	A	0.0950846	0.0122624	8.98e-15	downstream_gene_variant	MEMO1,DPY30	0		chr2:32088174	chr2:32088174	-0.215861	0.00967376	4e-112
EUR	total	2	32456031	rs72800804	chr2:32456031:G:T	T	0.0836243	0.0123635	1.35e-11	intron_variant	BIRC6	0		chr2:32681099	chr2:32681099	-0.169851	0.00790055	4.9e-104
EUR	shbg	14	94378610	rs28929474	chr14:94378610:C:T	T	0.397169	0.0399568	8.17e-24	missense_variant,downstream_gene_variant,3_prime_UTR_variant,NMD_transcript_variant	SERPINA1	0.991648	phe_270_34,phe_270_3,phe_270,phe_573_2,phe_277_6,phe_573_7,phe_571_51,phe_796,phe_571,phe_571_5,phe_496_1,phe_411,phe_411_4	chr14:94844947	chr14:94844947	-0.221657	0.0108846	1.2e-95
EUR	total	14	94378610	rs28929474	chr14:94378610:C:T	T	0.22671	0.0166611	3.98e-42	missense_variant,downstream_gene_variant,3_prime_UTR_variant,NMD_transcript_variant	SERPINA1	0.941547	phe_270_34,phe_270_3,phe_270,phe_573_2,phe_277_6,phe_573_7,phe_571_51,phe_796,phe_571,phe_571_5,phe_496_1,phe_411,phe_411_4	chr14:94844947	chr14:94844947	-0.221657	0.0108846	1.2e-95
EUR	total	2	27508073	rs1260326	chr2:27508073:T:C	T	-0.0411937	0.00459742	3.3e-19	missense_variant,splice_region_variant,downstream_gene_variant,splice_region_variant,non_coding_transcript_exon_variant	GCKR	0	phe_274_1,phe_274,phe_272_12,phe_272_1,phe_272,phe_250_2,phe_250,phe_274_11,phe_272_13,phe_571_5,phe_571,phe_317,phe_573_7,phe_317_1,phe_250_7	chr2:27730940	chr2:27730940	-0.06159	0.00309288	2.7e-91
EUR	shbg	2	27375230	rs4665972	chr2:27375230:T:C	T	-0.0719989	0.0112202	2.32e-10	intron_variant,downstream_gene_variant,upstream_gene_variant,intron_variant,NMD_transcript_variant,intron_variant,non_coding_transcript_variant	SNX17,ZNF513,EIF2B4	0.59027	phe_274_1,phe_274,phe_272_12,phe_272_1,phe_272,phe_250_2,phe_250,phe_571_5,phe_274_11,phe_272_13,phe_571,phe_317,phe_573_7,phe_317_1,phe_250_7	chr2:27598097	chr2:27598097	-0.0592866	0.00311084	2.6e-83
EUR	total	17	49355215	rs7213090	chr17:49355215:T:C	C	-0.0354332	0.00455665	7.55e-15	intron_variant,intron_variant,NMD_transcript_variant,regulatory_region_variant	ZNF652,-	0.0225258	phe_411,phe_411_4	chr17:47432577	chr17:47432577	0.0496643	0.00302198	3.1e-64
EUR	total	17	49283527	rs4794035	chr17:49283527:C:T	C	-0.0356884	0.00455508	4.74e-15	downstream_gene_variant,intron_variant,non_coding_transcript_variant	MIR6129,FLJ40194	0	phe_411,phe_411_4	chr17:47360889	chr17:47360889	-0.0483132	0.0030251	3e-61
EUR	total	23	68183881	rs7052964	chrX:68183881:T:G	G	-0.0284241	0.00428819	3.41e-11			0.995818		chr23:67403723	chr23:67403723	0.0408943	0.00276803	1e-54
EUR	total	1	26958422	rs79598313	chr1:26958422:C:T	T	-0.101712	0.0154312	4.38e-11	intron_variant	KDF1	0.40489	phe_274_1,phe_274	chr1:27284913	chr1:27284913	0.145733	0.0100241	3.1e-50
EUR	total	7	98310675	rs376407406	chr7:98310675:T:A	A	-0.0361632	0.00595881	1.29e-09	intron_variant,intron_variant,non_coding_transcript_variant,upstream_gene_variant,downstream_gene_variant	BAIAP2L1,BRI3	0		chr7:97939987	chr7:97939987	0.0556158	0.00390472	2.5e-48
EUR	shbg	19	17236045	rs202200760	chr19:17236045:G:C	C	0.167764	0.0253911	2.57e-11	missense_variant	NR2F6	0.999335		chr19:17346854	chr19:17346854	-0.120055	0.00859412	8.6e-48
EUR	total	19	17236045	rs202200760	chr19:17236045:G:C	C	0.0988744	0.0104717	3.73e-21	missense_variant	NR2F6	0.999997		chr19:17346854	chr19:17346854	-0.120055	0.00859412	8.6e-48
EUR	shbg	15	96171587	rs56332871	chr15:96171587:C:A	A	0.0758274	0.0123394	5.22e-10	upstream_gene_variant,intron_variant,non_coding_transcript_variant,non_coding_transcript_exon_variant,regulatory_region_variant,TF_binding_site_variant	-,NR2F2-AS1	0.545898		chr15:96714816	chr15:96714816	-0.0472832	0.00342889	1.7e-47
EUR	total	15	96165062	rs8023580	chr15:96165062:T:C	C	0.0377849	0.00501986	5.23e-14	intron_variant,non_coding_transcript_variant,regulatory_region_variant	NR2F2-AS1,-	0.402469		chr15:96708291	chr15:96708291	-0.0467072	0.00340632	5.2e-47
EUR	total	22	43928975	rs3747207	chr22:43928975:G:A	A	0.0430228	0.00545198	3.02e-15	intron_variant,intron_variant,NMD_transcript_variant,intron_variant,non_coding_transcript_variant,upstream_gene_variant,regulatory_region_variant	PNPLA3,-	0.432067	phe_571_5,phe_571,phe_573_7,phe_571_51,phe_317_11,phe_530_2,phe_571_8,phe_571_81,phe_572,phe_155,phe_155_1,phe_573_6,phe_573_2,phe_287_3,phe_287,phe_573_9,phe_573,phe_274_1,phe_274,phe_573_3,phe_579_2,phe_579,phe_250_7,phe_284,phe_790_6,phe_250_23,phe_284_1,phe_537,phe_250_2,phe_250	chr22:44324855	chr22:44324855	-0.0505751	0.00370239	1.6e-41
EUR	total	12	21178615	rs4149056	chr12:21178615:T:C	C	-0.0453461	0.00623865	3.66e-13	missense_variant	SLCO1B1	0.223653		chr12:21331549	chr12:21331549	0.0541012	0.00422133	1.3e-39
EUR	total	4	68670366	rs1902023	chr4:68670366:A:C	C	0.0284803	0.00453373	3.36e-10	missense_variant	UGT2B15	0.162011		chr4:69536084	chr4:69536084	-0.0377702	0.00303382	7.9e-39
EUR	total	15	53436513	rs149624078	chr15:53436513:C:T	T	-0.128818	0.0196223	5.23e-11	intron_variant,non_coding_transcript_variant	-	0		chr15:53728710	chr15:53728710	0.159357	0.0134254	9.3e-38
EUR	total	11	29182984	rs1994721	chr11:29182984:G:A	A	-0.0354373	0.00636876	2.64e-08	intron_variant,non_coding_transcript_variant	-	0.100998		chr11:29204531	chr11:29204531	0.0492752	0.00428355	1.9e-32
EUR	total	9	83980583	rs296888	chr9:83980583:G:A	A	0.0287036	0.00514459	2.42e-08	upstream_gene_variant,5_prime_UTR_variant,downstream_gene_variant,5_prime_UTR_variant,NMD_transcript_variant,non_coding_transcript_exon_variant,regulatory_region_variant	RMI1,HNRNPK,HNRNPK-AS1,-	0.0504981		chr9:86595498	chr9:86595498	-0.0354231	0.00347261	3.6e-27
EUR	total	1	107037911	rs12401598	chr1:107037911:C:A	A	0.0270028	0.00477772	1.59e-08	intergenic_variant	-	0.0623084		chr1:107580533	chr1:107580533	-0.0322031	0.00317919	1.4e-26
EUR	total	23	66295608	rs766102865	chrX:66295608:C:T	T	0.298175	0.0467447	1.79e-10			0.680143		chr23:65515450	chr23:65515442	-0.0282752	0.00274234	1.2e-25
EUR	total	19	45882180	rs34514836	chr19:45882180:A:C	C	0.0470922	0.00694925	1.24e-11	downstream_gene_variant,regulatory_region_variant	IRF2BP1,-	0.305418		chr19:46385438	chr19:46385438	-0.0469248	0.00470345	3.5e-23
EUR	total	17	1745944	rs35388948	chr17:1745944:TG:T	T	0.0367616	0.00550833	2.51e-11	intron_variant	SERPINF2	0		chr17:1649238	chr17:1649238	-0.0329378	0.0036434	1.3e-19
EUR	total	17	31388482	rs2854334	chr17:31388482:A:G	A	-0.0269601	0.00469853	9.61e-09	upstream_gene_variant	RAB11FIP4	0.028272		chr17:29715500	chr17:29715500	-0.025116	0.00310274	1.2e-16
EUR	total	16	28817907	rs28888764	chr16:28817907:A:G	A	0.0297376	0.00483153	7.54e-10	upstream_gene_variant,downstream_gene_variant	-	0.0783279	phe_278_1,phe_278,phe_702_1,phe_427_2	chr16:28829228	chr16:28829228	0.0255528	0.00319271	2.1e-16
EUR	total	12	120977587	rs2464190	chr12:120977587:T:C	C	-0.0345579	0.00461685	7.21e-14	upstream_gene_variant,intron_variant,non_coding_transcript_variant	HNF1A,HNF1A-AS1	0.472534	phe_272,phe_272_1,phe_573_7	chr12:121415390	chr12:121415390	0.0248753	0.0031022	2.2e-16
EUR	total	4	3448188	rs114303452	chr4:3448188:A:G	G	0.117914	0.0205942	1.03e-08	missense_variant,non_coding_transcript_exon_variant,upstream_gene_variant	HGFAC,-	0.937485		chr4:3449915	chr4:3449915	-0.114974	0.0147298	1.4e-15
EUR	total	16	53769311	rs62048402	chr16:53769311:G:A	A	-0.0389125	0.00463242	4.52e-17	intron_variant,NMD_transcript_variant,intron_variant,intron_variant,non_coding_transcript_variant,regulatory_region_variant	FTO,-	0.0120041	phe_278_1,phe_278,phe_250_2,phe_250,phe_278_11,phe_250_24,phe_327_3,phe_327_32,phe_250_7,phe_250_23,phe_782_3,phe_401,phe_401_1,phe_456,phe_250_22,phe_110_11,phe_707,phe_707_2,phe_250_6,phe_428,phe_250_25,phe_250_1,phe_317,phe_700,phe_110_1,phe_110,phe_428_1,phe_703,phe_585_1,phe_681,phe_585,phe_681_5,phe_272,phe_272_1,phe_250_3,phe_401_2,phe_735,phe_317_1,phe_428_3,phe_585_3,phe_454_11,phe_710,p…	chr16:53803223	chr16:53803223	0.0214736	0.00309423	1.5e-11
EUR	total	10	79314368	rs1782652	chr10:79314368:T:A	A	-0.0283842	0.00474274	2.17e-09	3_prime_UTR_variant	ZMIZ1	0.737703		chr10:81074125	chr10:81074125	0.016497	0.00315997	2.9e-08
EUR	total	4	76277833	rs6812193	chr4:76277833:C:T	T	0.0255638	0.00468168	4.76e-08	intron_variant,upstream_gene_variant,intron_variant,non_coding_transcript_variant,regulatory_region_variant	FAM47E,-	0.130931		chr4:77198986	chr4:77198986	-0.015142	0.00313729	8.2e-07
EUR	total	6	32690533	rs9469220	chr6:32690533:G:A	A	-0.0283427	0.00455689	5e-10	regulatory_region_variant,TF_binding_site_variant,intergenic_variant	-	1	phe_690,phe_690_1,phe_557_1,phe_117_1,phe_335,phe_172_22,phe_250_13,phe_172,phe_172_2,phe_250_1,phe_696_4,phe_696,phe_696_41,phe_202_21,phe_250_12,phe_702_1,phe_250_14,phe_117,phe_272,phe_695_21,phe_272_1	chr6:32658310	chr6:32658310	0.00445272	0.00303632	0.24
EUR	total	1	39536713	rs978233569	chr1:39536713:GA:G	G	-0.0354048	0.00542527	6.79e-11	intron_variant,non_coding_transcript_variant	PPIEL	0.0625537	phe_250,phe_250_2	chr1:40002385	chr1:40002314	-0.0223207	0.0234559	0.29
EUR	free	14	63079610	rs1566561632	chr14:63079610:C:T	C	1.51686	0.277872	4.83e-08	intron_variant,non_coding_transcript_variant,intron_variant	KCNH5	0.973611		chr14:63546328	chr14:63546363	-0.0141043	0.013456	0.35
EUR	total	1	92901766	rs189989334	chr1:92901766:C:T	T	-0.348193	0.062279	2.27e-08	intron_variant	DIPK1A	0.469082		chr1:93367323	chr1:93367323	0.0368457	0.0343877	0.44
EUR	total	23	65284489	rs777649975	chrX:65284489:C:T	T	0.284666	0.0514137	3.09e-08			0.987202		chr23:64504369	chr23:64504763	-0.00157177	0.0164889	0.97
EUR	free	14	63066709	rs1956668	chr14:63066709:C:T	C	1.63962	0.290555	1.68e-08	intron_variant,non_coding_transcript_variant,intron_variant	KCNH5	0.989775		chr14:63533427	chr14:63533197	-0.000158674	0.00316005	0.98
AFR	free	22	40386018	rs1569157376	chr22:40386018:ATTTTTTGTTTTTTTTTTTGTT:A	A	0.911411	0.162848	2.24e-08	intron_variant,intron_variant,non_coding_transcript_variant,intron_variant,NMD_transcript_variant,regulatory_region_variant	SGSM3,SGSM3-AS1,ADSL,-	0.785147
AFR	hypogonad	10	63376868	rs6479897	chr10:63376868:C:T	T	-0.10997	0.0177642	4.19e-11	intron_variant,upstream_gene_variant,intron_variant,non_coding_transcript_variant	JMJD1C,MIR1296	0
AFR	hypogonad	17	7634474	rs727428	chr17:7634474:T:C	C	-0.175548	0.017723	8.78e-23	downstream_gene_variant,regulatory_region_variant	SHBG,-	0
AFR	hypogonad	23	8948222	rs112800586	chrX:8948222:G:A	A	-0.131798	0.0173013	1.05e-14			0
AFR	hypogonad	23	64825934	rs5964867	chrX:64825934:C:G	C	-0.0899225	0.0169421	9.12e-09			0	phe_250_2,phe_250,phe_401_1,phe_401
AFR	hypogonad	23	64214900	rs5964742	chrX:64214900:A:G	A	-0.0870263	0.0172028	4.95e-08			0	phe_250,phe_250_2
AFR	hypogonad	23	67727009	rs1931537	chrX:67727009:T:C	T	0.0766462	0.0126152	3.21e-10			0
AFR	hypogonad	23	64866125	rs10126703	chrX:64866125:A:G	A	-0.0901523	0.0169986	9.37e-09			0	phe_250_2,phe_250,phe_401_1,phe_401
AFR	hypogonad	23	65394940	rs6653214	chrX:65394940:G:T	G	-0.0897923	0.0169947	1.11e-08			0	phe_250_2,phe_250,phe_401_1
AFR	shbg	1	176896964	rs147230008	chr1:176896964:C:T	T	2.44493	0.43437	1.95e-08	intron_variant,regulatory_region_variant	ASTN1,-	0.979278
AFR	shbg	10	63211997	rs1847418998	chr10:63211997:TAAG:T	T	0.150204	0.0266377	1.96e-08	upstream_gene_variant,intron_variant,intron_variant,non_coding_transcript_variant,downstream_gene_variant	JMJD1C	0
AFR	shbg	14	102737013	rs1023921425	chr14:102737013:C:T	T	1.68552	0.30284	2.82e-08	intergenic_variant	-	0.966202
AFR	shbg	17	7619500	rs111901268	chr17:7619500:G:A	A	0.183354	0.0277614	4.27e-11	upstream_gene_variant,intron_variant	FXR2,SHBG	0
AFR	total	10	63318234	rs937755993	chr10:63318234:C:G	G	0.0801516	0.00941621	1.79e-17	intron_variant,intron_variant,non_coding_transcript_variant	JMJD1C	0
AFR	total	16	28481189	rs151303	chr16:28481189:C:A	A	-0.0732656	0.0129018	1.37e-08	intron_variant,intron_variant,non_coding_transcript_variant,intron_variant,NMD_transcript_variant,downstream_gene_variant	CLN3	0.0604738
AFR	total	17	7634474	rs727428	chr17:7634474:T:C	C	0.107458	0.00876874	1.95e-34	downstream_gene_variant,regulatory_region_variant	SHBG,-	1
AFR	total	23	8945182	rs113318535	chrX:8945182:G:A	A	0.0650154	0.00811128	1.14e-15			0.192517
AFR	total	23	31793388	rs6628646	chrX:31793388:A:G	G	-0.0491405	0.00873228	1.85e-08			0.221129
AFR	total	23	50772588	rs7890685	chrX:50772588:C:T	T	0.0418725	0.00724538	7.59e-09			0	phe_250_2,phe_250
AFR	total	23	49636435	rs6520441	chrX:49636435:T:C	C	0.0471523	0.00843425	2.28e-08			0.0321938
AFR	total	23	64823258	rs16991372	chrX:64823258:T:C	T	0.0541304	0.00807321	2.05e-11			0.293332
AFR	total	23	56376134	rs6612533	chrX:56376134:T:G	G	0.0659431	0.0111698	3.6e-09			0	phe_250_2,phe_250
AFR	total	23	64137789	rs7050508	chrX:64137789:T:C	T	0.0510335	0.00865815	3.81e-09			0	phe_250,phe_250_2,phe_401_1,phe_401
AFR	total	23	53345922	rs959054170	chrX:53345922:G:A	A	0.0524706	0.00914079	9.55e-09			0	phe_250,phe_250_2,phe_401,phe_401_1
AFR	total	23	57360215	rs1560514	chrX:57360215:A:G	G	0.064073	0.0113727	1.78e-08			0	phe_250_2,phe_250
AFR	total	23	62606111	rs10776186	chrX:62606111:G:T	T	0.0570594	0.010139	1.84e-08			0	phe_250_2,phe_250,phe_401_1,phe_401
AFR	total	23	63629750	rs7876152	chrX:63629750:A:G	A	0.0520192	0.00943443	3.54e-08			0	phe_250,phe_250_2,phe_401,phe_401_1
AFR	total	23	67215763	rs4559375	chrX:67215763:C:T	T	0.0636932	0.00939312	1.22e-11			0	phe_250,phe_250_2
AFR	total	23	66097894	rs4827451	chrX:66097894:G:A	A	0.051488	0.00789497	7.08e-11			0
AFR	total	23	66670339	rs635300	chrX:66670339:G:T	T	0.0612596	0.00941457	7.8e-11			0.0063259	phe_250,phe_250_2
AFR	total	23	65392219	rs112681238	chrX:65392219:T:G	T	0.054594	0.00850565	1.4e-10			0	phe_250_2,phe_250,phe_401_1
AFR	total	23	64876336	rs5918892	chrX:64876336:T:C	C	0.0561592	0.00879635	1.75e-10			0
AFR	total	23	67757710	rs11094029	chrX:67757710:T:C	C	0.0601838	0.00955559	3.06e-10			0	phe_250,phe_250_2
AFR	total	23	68398809	rs112873623	chrX:68398809:C:T	T	0.0544724	0.00927767	4.37e-09			0	phe_250_2,phe_250,phe_401_1,phe_401
AFR	total	23	110473761	rs5985476	chrX:110473761:A:G	G	0.0356162	0.00621875	1.03e-08			0
AMR	hypogonad	10	126311310	rs75563620	chr10:126311310:G:C	C	0.17792	0.0319178	3.1e-08	intron_variant	ADAM12	0
AMR	hypogonad	17	7618597	rs12150660	chr17:7618597:G:T	T	-0.256107	0.0374907	3.58e-12	upstream_gene_variant,intron_variant,downstream_gene_variant	FXR2,SHBG	0
AMR	hypogonad	22	43981562	rs4823182	chr22:43981562:A:G	G	-0.147822	0.0254676	1.53e-08	intron_variant,intron_variant,non_coding_transcript_variant,upstream_gene_variant	SAMM50	0	phe_573_7,phe_571_5,phe_571
AMR	hypogonad	23	8948222	rs112800586	chrX:8948222:G:A	A	-0.152501	0.0242664	2.62e-10			0
AMR	hypogonad	23	110440911	rs2883091	chrX:110440911:G:C	C	-0.12769	0.0205667	1.14e-09			0
AMR	shbg	17	7629697	rs62059839	chr17:7629697:C:T	T	0.245716	0.0420907	5.46e-09	upstream_gene_variant,intron_variant	SAT2,SHBG	0.278568
AMR	shbg	5	127474800	rs75453541	chr5:127474800:G:A	A	1.97688	0.355101	2.76e-08	upstream_gene_variant	-	0.858559
AMR	total	10	63288546	rs7080386	chr10:63288546:C:A	A	0.0883051	0.0127759	5e-12	intron_variant,intron_variant,non_coding_transcript_variant	JMJD1C	0
AMR	total	17	7629697	rs62059839	chr17:7629697:C:T	T	0.140119	0.0170733	2.47e-16	upstream_gene_variant,intron_variant	SAT2,SHBG	0.512185
AMR	total	23	8948605	rs17307280	chrX:8948605:A:C	C	0.071377	0.0107609	3.42e-11			2.37588e-14
AMR	total	23	72425372	rs727250	chrX:72425372:T:G	G	0.0661459	0.0109484	1.57e-09			0.160522
AMR	total	23	66510433	rs6418396	chrX:66510433:G:A	G	0.89453	0.149723	2.37e-09			0.997242
AMR	total	23	66483579	rs4338248	chrX:66483579:A:C	A	0.909789	0.156779	6.66e-09			0.50135
AMR	total	23	66483941	rs5964538	chrX:66483941:C:G	C	0.909789	0.156779	6.66e-09			0.50135
AMR	total	23	74774330	rs17265945	chrX:74774330:T:A	A	0.0662255	0.0115538	1.01e-08			0
AMR	total	23	110462913	rs767225	chrX:110462913:G:A	A	0.0667468	0.00968865	5.86e-12			0.0991377
EAS	free	2	80593286	rs216636	chr2:80593286:C:T	T	0.423684	0.0677957	8.45e-10	intron_variant,intron_variant,non_coding_transcript_variant	CTNNA2,-	0.120294
EAS	free	4	69964892	rs776865	chr4:69964892:G:A	A	-0.358377	0.0645704	4.51e-08	intron_variant	CSN2	0.0391192
EAS	hypogonad	19	15157708	rs768170	chr19:15157708:A:G	G	-0.543051	0.0965256	2.36e-08	downstream_gene_variant	NOTCH3	0
EAS	shbg	19	7969334	rs983059793	chr19:7969334:G:A	A	2.50956	0.446772	3.37e-08	intron_variant,downstream_gene_variant	ELAVL1	0.137392
EAS	shbg	3	13192486	rs11918822	chr3:13192486:C:T	T	2.0001	0.349457	1.89e-08	intron_variant,regulatory_region_variant	IQSEC1,-	0.263017
EAS	shbg	6	117888684	rs1177674496	chr6:117888684:C:A	A	2.23934	0.402792	4.6e-08	intergenic_variant	-	0.101867
EAS	shbg	7	4871366	rs77623646	chr7:4871366:C:G	G	0.636078	0.114016	4.14e-08	intron_variant,intron_variant,NMD_transcript_variant,regulatory_region_variant	RADIL,-	0.605802
EAS	total	23	113543496	rs142779773	chrX:113543496:T:C	C	1.30179	0.225808	9.57e-09			1
EUR	hypogonad	10	5270402	rs1574351	chr10:5270402:G:A	A	0.0534839	0.00993714	2.97e-08	downstream_gene_variant,intron_variant,non_coding_transcript_variant	AKR1C7P,-,LINC02561	0
EUR	hypogonad	10	63400561	rs10761752	chr10:63400561:T:C	C	-0.137391	0.008901	3.32e-55	intron_variant,intron_variant,non_coding_transcript_variant	JMJD1C	0	phe_427_21,phe_427_2
EUR	hypogonad	11	29182984	rs1994721	chr11:29182984:G:A	A	0.068322	0.0124352	3.58e-08	intron_variant,non_coding_transcript_variant	-	0
EUR	hypogonad	12	2799164	rs56196860	chr12:2799164:C:A	A	-0.31231	0.0259235	2.53e-34	missense_variant,downstream_gene_variant,upstream_gene_variant,non_coding_transcript_exon_variant,intron_variant,non_coding_transcript_variant	FKBP4,-,ITFG2-AS1	0.976351
EUR	hypogonad	12	21208114	rs151231052	chr12:21208114:T:TTTC	TTTC	0.078275	0.0122073	1.07e-10			0
EUR	hypogonad	12	120978819	rs1169289	chr12:120978819:C:G	G	0.0524976	0.00900002	5.22e-09	synonymous_variant,non_coding_transcript_exon_variant,intron_variant,non_coding_transcript_variant,synonymous_variant,NMD_transcript_variant,regulatory_region_variant	HNF1A,HNF1A-AS1,-	0	phe_272,phe_272_1
EUR	hypogonad	14	24402324	rs11620783	chr14:24402324:C:T	T	0.0505315	0.00903002	1.65e-08	intron_variant,regulatory_region_variant	NYNRIN,-	0
EUR	hypogonad	14	94378610	rs28929474	chr14:94378610:C:T	T	-0.335695	0.0332877	3.37e-24	missense_variant,downstream_gene_variant,3_prime_UTR_variant,NMD_transcript_variant	SERPINA1	0	phe_270_34,phe_270_3,phe_270,phe_573_2,phe_277_6,phe_573_7,phe_571_51,phe_796,phe_571,phe_571_5,phe_496_1,phe_411,phe_411_4
EUR	hypogonad	15	53447229	rs79391862	chr15:53447229:A:C	C	0.267864	0.0381079	3.24e-12	intron_variant,non_coding_transcript_variant	-	0
EUR	hypogonad	15	96165062	rs8023580	chr15:96165062:T:C	C	-0.0738748	0.00987647	8.78e-14	intron_variant,non_coding_transcript_variant,regulatory_region_variant	NR2F2-AS1,-	0
EUR	hypogonad	16	28840056	rs189925784	chr16:28840056:C:CCT	CCT	0.0559644	0.00911406	5.14e-10			0	phe_278_1,phe_278,phe_278_11
EUR	hypogonad	16	53788590	rs7190396	chr16:53788590:T:G	G	0.0581463	0.00910619	1.36e-10	intron_variant,NMD_transcript_variant,intron_variant,intron_variant,non_coding_transcript_variant	FTO	0	phe_278_1,phe_278,phe_250_2,phe_250,phe_278_11,phe_250_24,phe_327_3,phe_327_32,phe_250_7,phe_250_23,phe_782_3,phe_401,phe_401_1,phe_456,phe_250_22,phe_707,phe_707_2,phe_110_11,phe_250_6,phe_250_25,phe_428,phe_700,phe_317,phe_681,phe_250_1,phe_703,phe_428_1,phe_110,phe_585,phe_110_1,phe_585_1,phe_272,phe_272_1,phe_735,phe_681_5,phe_710,phe_585_3,phe_250_3,phe_401_2,phe_710_1,phe_454_11,phe_317_1,p…
EUR	hypogonad	17	7630105	rs1799941	chr17:7630105:G:A	A	-0.242851	0.010338	4.49e-122	upstream_gene_variant,intron_variant,5_prime_UTR_variant	SAT2,SHBG	0.084946	phe_427_2
EUR	hypogonad	17	1745208	rs2070863	chr17:1745208:C:T	T	-0.0638614	0.0108109	2.99e-09	missense_variant	SERPINF2	0
EUR	hypogonad	17	49286745	rs11655056	chr17:49286745:C:T	C	0.062571	0.00893029	1.28e-12	downstream_gene_variant,intron_variant,non_coding_transcript_variant	ZNF652,MIR6129,FLJ40194	0	phe_411,phe_411_4
EUR	hypogonad	17	49367210	rs58528265	chr17:49367210:A:AGCCTG	AGCCTG	-0.0709344	0.00971414	2.02e-13			0
EUR	hypogonad	19	17236045	rs202200760	chr19:17236045:G:C	C	-0.127243	0.0205245	4.44e-10	missense_variant	NR2F6	0
EUR	hypogonad	2	27508073	rs1260326	chr2:27508073:T:C	T	0.0910831	0.00900836	2.29e-24	missense_variant,splice_region_variant,downstream_gene_variant,splice_region_variant,non_coding_transcript_exon_variant	GCKR	0.0519584	phe_274_1,phe_274,phe_272_12,phe_272_1,phe_272,phe_250_2,phe_250,phe_274_11,phe_272_13,phe_571_5,phe_571,phe_317,phe_573_7,phe_317_1,phe_250_7
EUR	hypogonad	2	31764290	rs1553344333	chr2:31764290:G:A	A	-0.165588	0.0244335	1.85e-11	regulatory_region_variant,intergenic_variant	-	0
EUR	hypogonad	2	27891044	rs2305929	chr2:27891044:A:G	G	0.0688635	0.0114939	1.11e-09	upstream_gene_variant,intron_variant,intron_variant,NMD_transcript_variant,intron_variant,non_coding_transcript_variant,regulatory_region_variant	RBKS,BABAM2,MRPL33,-	0	phe_274_1,phe_274,phe_272,phe_272_1
EUR	hypogonad	2	32456031	rs72800804	chr2:32456031:G:T	T	-0.137594	0.0243518	1.94e-08	intron_variant	BIRC6	0
EUR	hypogonad	22	43928847	rs738409	chr22:43928847:C:G	G	-0.0844539	0.0106401	3.45e-15	missense_variant,3_prime_UTR_variant,NMD_transcript_variant,non_coding_transcript_exon_variant,upstream_gene_variant,regulatory_region_variant	PNPLA3,-	0	phe_571_5,phe_571,phe_573_7,phe_571_51,phe_317_11,phe_530_2,phe_571_8,phe_571_81,phe_572,phe_155,phe_155_1,phe_573_6,phe_573_2,phe_287_3,phe_287,phe_573_9,phe_274_1,phe_274,phe_573,phe_573_3,phe_579_2,phe_579,phe_250_7,phe_284,phe_790_6,phe_250_23,phe_250_2,phe_250,phe_284_1,phe_537
EUR	hypogonad	4	68672462	rs7696472	chr4:68672462:G:A	A	-0.0500562	0.00896322	1.73e-08	upstream_gene_variant	UGT2B15	0
EUR	hypogonad	4	87260339	rs10020067	chr4:87260339:C:A	A	0.0505885	0.00916733	2.8e-08	downstream_gene_variant	-	0	phe_573_7,phe_571,phe_571_5,phe_571_51
EUR	hypogonad	6	105024445	rs221618	chr6:105024445:G:A	G	0.0549521	0.00891386	8.89e-10	intron_variant,regulatory_region_variant	LIN28B,-	0
EUR	hypogonad	7	14991825	rs10278686	chr7:14991825:C:T	T	-0.0583073	0.00894719	8.7e-11	intergenic_variant	-	0	phe_250,phe_250_2,phe_250_24
EUR	hypogonad	8	76968251	rs6989669	chr8:76968251:C:G	C	0.0590139	0.0103325	1.18e-08	upstream_gene_variant	MIR3149	0
EUR	hypogonad	23	8938654	rs111386834	chrX:8938654:T:C	C	-0.14938	0.00715975	4.18e-96			0.0844233	phe_796,phe_550
EUR	hypogonad	23	58424715	rs3106471	chrX:58424715:A:G	G	-0.0603362	0.0100261	1.75e-09			0
EUR	hypogonad	23	58226418	rs4300163	chrX:58226418:T:A	T	-0.352636	0.0598829	3.11e-09			0
EUR	hypogonad	23	58222413	rs4914305	chrX:58222413:G:A	G	-0.352605	0.0598783	3.11e-09			0
EUR	hypogonad	23	58236255	rs5947426	chrX:58236255:A:T	A	-0.351179	0.0599432	3.73e-09			0
EUR	hypogonad	23	58204566	rs4294353	chrX:58204566:C:G	C	-0.340297	0.0588868	6.13e-09			0
EUR	hypogonad	23	58230381	rs5947422	chrX:58230381:G:C	G	-0.343195	0.0597475	7.5e-09			0
EUR	hypogonad	23	58154933	rs4465134	chrX:58154933:T:C	T	-0.33762	0.0589194	8.18e-09			0
EUR	hypogonad	23	58399288	rs6521697	chrX:58399288:T:A	T	-0.266826	0.0467008	1.01e-08			0
EUR	hypogonad	23	58210002	rs4244111	chrX:58210002:A:G	A	-0.334572	0.0588446	1.06e-08			0
EUR	hypogonad	23	58403338	rs6521698	chrX:58403338:C:G	C	-0.265704	0.0466913	1.16e-08			0
EUR	hypogonad	23	58177945	rs1569235711	chrX:58177945:T:C	T	-0.331211	0.0587679	1.44e-08			0
EUR	hypogonad	23	58188929	rs5947413	chrX:58188929:T:G	T	-0.331204	0.058767	1.44e-08			0
EUR	hypogonad	23	58203505	rs4551525	chrX:58203505:A:C	A	-0.331124	0.0587616	1.45e-08			0
EUR	hypogonad	23	57871002	rs5946788	chrX:57871002:T:G	G	-0.0450162	0.00798564	1.94e-08			0
EUR	hypogonad	23	56678883	rs386825345	chrX:56678883:C:A	C	-0.043464	0.00774599	1.96e-08			0.000575369
EUR	hypogonad	23	58522453	rs3005544	chrX:58522453:T:G	T	-0.254746	0.0459695	2.49e-08			0
EUR	hypogonad	23	58223574	rs5989014	chrX:58223574:T:C	T	-0.320869	0.0579174	2.53e-08			0
EUR	hypogonad	23	58531776	rs3006225	chrX:58531776:T:G	T	-0.248043	0.044928	3.04e-08			0
EUR	hypogonad	23	62823058	rs7474269	chrX:62823058:T:C	T	-0.18278	0.0331379	3.56e-08			0
EUR	hypogonad	23	68183881	rs7052964	chrX:68183881:T:G	G	0.0547628	0.0083452	5.39e-11			0
EUR	hypogonad	23	67458758	rs12012453	chrX:67458758:A:G	G	0.071092	0.0121002	3.66e-09			0
EUR	hypogonad	23	66612478	rs201343244	chrX:66612478:G:GA	GA	0.0556523	0.00995394	1.52e-08			0
EUR	hypogonad	23	110445924	rs10521528	chrX:110445924:A:G	G	-0.0852736	0.00652286	9.97e-39			0.00448251	phe_272,phe_272_1,phe_272_13,phe_411_4,phe_550,phe_411,phe_411_8
*p values are unadjusted linear/logistic regression values from GWAS
