# Supplementary material for: Discovery of novel ancestry specific genes for androgens and hypogonadism in Million Veteran Program Men
Source: Nat Commun. 2025 May 2;16:4104. doi: 10.1038/s41467-025-57372-x (PMC12048691; doi:10.1038/s41467-025-57372-x)
Supplement: Supplementary file 4 — Supplemental Dataset 2 [file 41467_2025_57372_MOESM4_ESM.xlsx]

## Sheet: Supplementary Data 2
	Supplementary Data 2. MVP GWAS Variants Not Validated in UK Biobank
MVP														UKBB Validation
Ancestry Group	pheno	CHR	BP	rsid	SNP	A1	BETA	SE	P	consequence	gene	susie	phewas	hg19_coord	ukbb_proxy	ukbb_beta	ukbb_se	ukbb_p
EUR	total	6	32690533	rs9469220	chr6:32690533:G:A	A	-0.0283427	0.00455689	5e-10	regulatory_region_variant,TF_binding_site_variant,intergenic_variant	-	1	phe_690,phe_690_1,phe_557_1,phe_117_1,phe_335,phe_172_22,phe_250_13,phe_172,phe_172_2,phe_250_1,phe_696_4,phe_696,phe_696_41,phe_202_21,phe_250_12,phe_702_1,phe_250_14,phe_117,phe_272,phe_695_21,phe_272_1	chr6:32658310	chr6:32658310	0.00445272	0.00303632	0.24
EUR	total	1	39536713	rs978233569	chr1:39536713:GA:G	G	-0.0354048	0.00542527	6.79e-11	intron_variant,non_coding_transcript_variant	PPIEL	0.0625537	phe_250,phe_250_2	chr1:40002385	chr1:40002314	-0.0223207	0.0234559	0.29
EUR	free	14	63079610	rs1566561632	chr14:63079610:C:T	C	1.51686	0.277872	4.83e-08	intron_variant,non_coding_transcript_variant,intron_variant	KCNH5	0.973611		chr14:63546328	chr14:63546363	-0.0141043	0.013456	0.35
EUR	total	1	92901766	rs189989334	chr1:92901766:C:T	T	-0.348193	0.062279	2.27e-08	intron_variant	DIPK1A	0.469082		chr1:93367323	chr1:93367323	0.0368457	0.0343877	0.44
EUR	total	23	65284489	rs777649975	chrX:65284489:C:T	T	0.284666	0.0514137	3.09e-08			0.987202		chr23:64504369	chr23:64504763	-0.00157177	0.0164889	0.97
EUR	free	14	63066709	rs1956668	chr14:63066709:C:T	C	1.63962	0.290555	1.68e-08	intron_variant,non_coding_transcript_variant,intron_variant	KCNH5	0.989775		chr14:63533427	chr14:63533197	-0.000158674	0.00316005	0.98
