# Supplementary material for: Discovery of novel ancestry specific genes for androgens and hypogonadism in Million Veteran Program Men
Source: Nat Commun. 2025 May 2;16:4104. doi: 10.1038/s41467-025-57372-x (PMC12048691; doi:10.1038/s41467-025-57372-x)
Supplement: Supplementary file 5 — Supplemental Dataset 3 [file 41467_2025_57372_MOESM5_ESM.xlsx]

## Sheet: Supplementary Data 3
Supplementary Data 3. GTEx Gene Expression Colocalization Results
		Testis				Liver				Adrenal Gland
gene	gene_name	total	free	shbg	hypogonad	total	free	shbg	hypogonad	total	free	shbg	hypogonad
ENSG00000006453	BAIAP2L1	0.983699	0.00586863	0.567196	0.97683	0.0412272	0.0101282	0.013992	0.0399175	0.0622877	0.00906164	0.0144902	0.0587586
ENSG00000090621	PABPC4	0.665452	0.0073577	0.0820554	0.471789	0.682838	0.00737826	0.0849398	0.310638	0.838913	0.00776628	0.0726089	0.285813
ENSG00000108179	PPIF	0.264124	0.0119247	0.015954	0.285732	0.975495	0.0818833	0.330836	0.8135	0.0373377	0.0122594	0.0156554	0.0338291
ENSG00000129214	SHBG	0.357789	0.0126147	0.357789	0.357789	0.698655	0.0302544	0.698655	0.698655	0.963483	0.130375	0.963483	0.963483
ENSG00000138771	SHROOM3	0.0316639	0.00735107	0.0156783	0.0169784	0.864826	0.00613783	0.102401	0.0261061	0.204758	0.00725782	0.0204189	0.0174328
ENSG00000164713	BRI3	0.56237	0.00887418	0.0621245	0.593168	0.976876	0.00595507	0.598806	0.972719	0.267369	0.00926873	0.0241896	0.261167
ENSG00000167711	SERPINF2	0.963256	0.0042563	0.486716	0.976429	0.0384816	0.0159076	0.0182701	0.0383199	2.48771e-06	0.00696481	0.539173	5.8846e-05
ENSG00000174231	PRPF8	0.964261	0.00530629	0.439573	0.964617	0.0380277	0.0168824	0.0144695	0.0378343	0.0354574	0.0125894	0.0144604	0.0353739
ENSG00000176953	NFATC2IP	0.373558	0.0076673	0.00983738	0.345366	0.853421	0.00915772	0.0152827	0.383982	0.438654	0.00710206	0.00962886	0.63372
ENSG00000178188	SH2B1	0.138679	0.00464892	0.0113118	0.0932274	0.0601275	0.00466617	0.0106064	0.0904814	0.638185	0.0104172	0.00895422	0.827629
ENSG00000178952	TUFM	0.652838	0.0105994	0.00856833	0.815362	0.0697742	0.00470108	0.0104764	0.0669877	0.0700875	0.00482305	0.0111341	0.111163
ENSG00000183682	BMP8A	0.015694	0.0051577	0.0795298	0.876468	0.0405854	0.0116889	0.0111811	0.0335865	0.808523	0.00766404	0.0751298	0.241061
ENSG00000184110	EIF3C	0.443406	0.0215184	0.0101102	0.724278	0.0506909	0.00483237	0.0102273	0.0405341	0.759656	0.0130685	0.00791019	0.889107
ENSG00000196296	ATP2A1	0.777657	0.012706	0.00804174	0.904016	0.418997	0.00530525	0.0123577	0.242143	0.161167	0.00496769	0.0105995	0.228865
ENSG00000196502	SULT1A1	0.613286	0.0130243	0.010979	0.811698	0.0635622	0.00484224	0.010118	0.0516698	0.0350066	0.0120941	0.011011	0.0414305
ENSG00000196712	NF1	0.877916	0.0103578	0.160576	0.04941	0.703845	0.00600647	0.476452	0.0527688	0.238127	0.013113	0.0857734	0.0125341
ENSG00000198890	PRMT6	0.033016	0.00920888	0.0522287	0.0243734	0.97196	0.0173205	0.955988	0.964231	0.970136	0.0168803	0.951143	0.963682
ENSG00000205978	NYNRIN	0.00452738	0.007623	0.0259315	0.103036	0.28603	0.0347508	0.0307529	0.997704	0.00499947	0.00862986	0.0115102	0.12026
ENSG00000243978	RGAG1	0.617782	0.00548817	0.80616	0.778361	0.108433	0.00362915	0.122933	0.119407	0.0540352	0.00664646	0.0596233	0.0597195
ENSG00000251417	RP11-1348G14.4	0.148417	0.00516371	0.00970752	0.277482	0.342725	0.00836056	0.00960177	0.534169	0.749142	0.0125417	0.00792326	0.902301
ENSG00000272950	RP11-307C18.1	0.157857	0.00684041	0.0225664	0.187236	0.883564	0.00641405	0.195118	0.863537	0.981273	0.00593881	0.542883	0.975254
*Values are colocalization (PP.H4) probability values
