# Supplementary material for: Discovery of novel ancestry specific genes for androgens and hypogonadism in Million Veteran Program Men
Source: Nat Commun. 2025 May 2;16:4104. doi: 10.1038/s41467-025-57372-x (PMC12048691; doi:10.1038/s41467-025-57372-x)
Supplement: Supplementary file 6 — Supplemental Dataset 4 [file 41467_2025_57372_MOESM6_ESM.xlsx]

## Sheet: Supplementary Data 4
Supplementary Data 4. MVP Ancestry Group PheWAS Associations
SNP	group	pheno	phecode	P	PP.H0.abf	PP.H1.abf	PP.H2.abf	PP.H3.abf	PP.H4.abf
chr10:63501416:CT:C	EUR	shbg	phe_427_21	4.74735e-13	2.05916e-38	9.90957e-10	9.13627e-31	0.0430107	0.956989
chr10:63501416:CT:C	EUR	shbg	phe_427_2	6.59017e-13	2.55276e-38	1.2285e-09	9.49939e-31	0.0447599	0.95524
chr14:94378610:C:T	EUR	shbg	phe_270_34	2.4434e-160	5.55752e-61	2.5321e-45	2.19483e-16	1	3.56878e-10
chr14:94378610:C:T	EUR	shbg	phe_270_3	2.57396e-49	1.30683e-53	5.91761e-38	2.33468e-19	5.725e-05	0.999943
chr14:94378610:C:T	EUR	shbg	phe_270	1.02718e-36	3.28967e-45	1.50197e-29	2.29801e-19	4.92563e-05	0.999951
chr14:94378610:C:T	EUR	shbg	phe_573_2	4.27353e-29	6.65519e-27	3.05398e-11	2.5692e-19	0.000179151	0.999821
chr14:94378610:C:T	EUR	shbg	phe_277_6	5.39593e-14	1.54876e-16	0.710275	1.7542e-17	0.0802399	0.209485
chr14:94378610:C:T	EUR	shbg	phe_573_7	1.9227e-13	6.2603e-26	2.7837e-10	2.59378e-19	0.000153503	0.999846
chr14:94378610:C:T	EUR	shbg	phe_571_51	1.08622e-12	5.95294e-25	2.71855e-09	2.71004e-19	0.00023784	0.999762
chr14:94378610:C:T	EUR	shbg	phe_796	4.97898e-11	9.87154e-24	4.56709e-08	2.41374e-19	0.00011684	0.999883
chr14:94378610:C:T	EUR	shbg	phe_571	2.67268e-10	5.38314e-23	2.43429e-07	2.53715e-19	0.000147462	0.999852
chr14:94378610:C:T	EUR	shbg	phe_571_5	6.09265e-10	1.18481e-22	5.33987e-07	2.47597e-19	0.000116026	0.999883
chr14:94378610:C:T	EUR	shbg	phe_496_1	5.86465e-09	1.51028e-21	6.86592e-06	5.07102e-19	0.00130666	0.998686
chr14:94378610:C:T	EUR	shbg	phe_411	5.96142e-09	1.12194e-21	5.1085e-06	2.51223e-19	0.000144036	0.999851
chr14:94378610:C:T	EUR	shbg	phe_411_4	2.56499e-08	4.45584e-21	2.03953e-05	2.45335e-19	0.000123096	0.999857
chr17:7630105:G:A	EUR	shbg	phe_427_2	1.87185e-08	1.04821e-72	2.66974e-05	9.00602e-69	0.228608	0.771365
chr2:27375230:T:C	EUR	shbg	phe_274_1	5.60566e-60	8.84609e-60	3.41669e-56	2.66472e-07	2.92416e-05	0.99997
chr2:27375230:T:C	EUR	shbg	phe_274	3.27934e-57	5.02943e-57	1.94255e-53	2.66472e-07	2.92414e-05	0.99997
chr2:27375230:T:C	EUR	shbg	phe_272_12	2.1771e-37	1.97342e-37	7.62343e-34	2.66422e-07	2.92331e-05	0.999971
chr2:27375230:T:C	EUR	shbg	phe_272_1	1.35649e-26	1.5782e-26	6.09486e-23	2.66506e-07	2.92476e-05	0.99997
chr2:27375230:T:C	EUR	shbg	phe_272	2.25466e-26	2.60783e-26	1.00712e-22	2.66507e-07	2.92476e-05	0.99997
chr2:27375230:T:C	EUR	shbg	phe_250_2	1.43573e-16	1.43953e-16	5.55963e-13	2.66523e-07	2.93754e-05	0.99997
chr2:27375230:T:C	EUR	shbg	phe_250	2.94969e-16	2.92679e-16	1.13037e-12	2.66519e-07	2.9367e-05	0.99997
chr2:27375230:T:C	EUR	shbg	phe_571_5	2.77218e-15	1.43197e-15	5.531e-12	2.66467e-07	2.9263e-05	0.99997
chr2:27375230:T:C	EUR	shbg	phe_274_11	1.15464e-14	4.00457e-15	1.54679e-11	2.66468e-07	2.92804e-05	0.99997
chr2:27375230:T:C	EUR	shbg	phe_272_13	2.08124e-14	1.66381e-14	6.42662e-11	2.71791e-07	4.98694e-05	0.99995
chr2:27375230:T:C	EUR	shbg	phe_571	2.39505e-14	1.21005e-14	4.67384e-11	2.66475e-07	2.92988e-05	0.99997
chr2:27375230:T:C	EUR	shbg	phe_317	8.10215e-14	5.90181e-14	2.27931e-10	2.6658e-07	2.9576e-05	0.99997
chr2:27375230:T:C	EUR	shbg	phe_573_7	5.79414e-13	2.69705e-13	1.04174e-09	2.66467e-07	2.92607e-05	0.99997
chr2:27375230:T:C	EUR	shbg	phe_317_1	8.10083e-10	4.24118e-10	1.63782e-06	2.78678e-07	7.62507e-05	0.999922
chr2:27375230:T:C	EUR	shbg	phe_250_7	3.18288e-08	1.14353e-08	4.4159e-05	2.89078e-07	0.000116476	0.999839
chrX:110576992:G:T	EUR	shbg	phe_272_1	5.90359e-51	2.00048e-67	8.55123e-48	2.74106e-21	0.116286	0.883714
chrX:110576992:G:T	EUR	shbg	phe_272	9.27975e-51	3.19407e-67	1.36534e-47	2.92496e-21	0.124155	0.875845
chrX:110576992:G:T	EUR	shbg	phe_411_4	1.58065e-15	9.1487e-32	3.91023e-12	4.27834e-21	0.182042	0.817958
chrX:110576992:G:T	EUR	shbg	phe_550	2.57235e-15	1.81649e-31	7.76319e-12	4.14255e-21	0.176218	0.823782
chrX:110576992:G:T	EUR	shbg	phe_272_13	3.38007e-15	1.62945e-31	6.96332e-12	2.94224e-21	0.124859	0.875141
chrX:110576992:G:T	EUR	shbg	phe_411	5.59666e-13	3.41544e-29	1.4598e-09	3.9669e-21	0.168719	0.831281
chrX:110576992:G:T	EUR	shbg	phe_550_4	3.11503e-09	1.48341e-26	6.33985e-07	8.30362e-21	0.354237	0.645762
chrX:110576992:G:T	EUR	shbg	phe_272_11	6.0346e-09	1.76426e-25	7.5391e-06	7.16452e-21	0.305463	0.69453
chrX:110576992:G:T	EUR	shbg	phe_411_8	4.74091e-08	9.2618e-25	3.95854e-05	5.75374e-21	0.245163	0.754798
chrX:50772588:C:T	AFR	total	phe_250_2	4.98635e-09	6.00931e-08	8.8703e-06	1.1802e-05	0.00074285	0.999236
chrX:50772588:C:T	AFR	total	phe_250	5.78194e-09	6.93685e-08	1.02387e-05	1.20614e-05	0.000781063	0.999197
chrX:56376134:T:G	AFR	total	phe_250_2	2.65728e-10	1.69776e-10	3.43055e-07	1.01319e-05	0.0194922	0.980497
chrX:56376134:T:G	AFR	total	phe_250	3.7243e-10	2.0572e-10	4.15554e-07	1.02368e-05	0.019698	0.980291
chrX:64137789:T:C	AFR	total	phe_250	4.19413e-10	5.83348e-11	4.75119e-07	1.00378e-05	0.0808357	0.919154
chrX:64137789:T:C	AFR	total	phe_250_2	5.01497e-10	6.45579e-11	5.25841e-07	9.91845e-06	0.0798682	0.920121
chrX:64137789:T:C	AFR	total	phe_401_1	2.57072e-08	2.03538e-09	1.65949e-05	1.0324e-05	0.0832569	0.916716
chrX:64137789:T:C	AFR	total	phe_401	3.21477e-08	2.44281e-09	1.99186e-05	1.05658e-05	0.0852386	0.914731
chrX:53345922:G:A	AFR	total	phe_250	1.02193e-10	1.27135e-09	1.28488e-07	1.07186e-05	8.33584e-05	0.999906
chrX:53345922:G:A	AFR	total	phe_250_2	1.13569e-10	1.40794e-09	1.42355e-07	1.06272e-05	7.45802e-05	0.999915
chrX:53345922:G:A	AFR	total	phe_401	9.61943e-10	9.44963e-09	9.57081e-07	1.21569e-05	0.000231525	0.999755
chrX:53345922:G:A	AFR	total	phe_401_1	1.17532e-09	1.15224e-08	1.16699e-06	1.17132e-05	0.000186516	0.999801
chrX:57360215:A:G	AFR	total	phe_250_2	3.62543e-09	1.47691e-09	3.64956e-07	0.000316423	0.0772682	0.922415
chrX:57360215:A:G	AFR	total	phe_250	3.76591e-09	1.91505e-09	4.7303e-07	0.000324707	0.0792842	0.920391
chrX:62606111:G:T	AFR	total	phe_250_2	4.40231e-11	1.12056e-09	5.91908e-08	3.87461e-05	0.00104776	0.998913
chrX:62606111:G:T	AFR	total	phe_250	4.81589e-11	1.22587e-09	6.47402e-08	3.44958e-05	0.000822638	0.999143
chrX:62606111:G:T	AFR	total	phe_401_1	5.16153e-09	9.25362e-08	4.8937e-06	5.47802e-05	0.00189897	0.998041
chrX:62606111:G:T	AFR	total	phe_401	5.26871e-09	9.30674e-08	4.92261e-06	6.4515e-05	0.00241487	0.997516
chrX:63629750:A:G	AFR	total	phe_250	7.82823e-11	4.57491e-09	1.14517e-07	9.59306e-05	0.00140279	0.998501
chrX:63629750:A:G	AFR	total	phe_250_2	8.41002e-11	4.89863e-09	1.22632e-07	0.000100719	0.00152301	0.998376
chrX:63629750:A:G	AFR	total	phe_401	1.917e-09	8.52946e-08	2.13717e-06	8.19888e-05	0.00105548	0.99886
chrX:63629750:A:G	AFR	total	phe_401_1	2.25203e-09	9.98581e-08	2.50187e-06	9.27223e-05	0.0013245	0.99858
chrX:67215763:C:T	AFR	total	phe_250	5.40136e-10	2.17764e-13	2.69982e-07	5.47421e-08	0.0669356	0.933064
chrX:67215763:C:T	AFR	total	phe_250_2	8.85563e-10	3.48967e-13	4.32754e-07	5.51231e-08	0.0674257	0.932574
chrX:66670339:G:T	AFR	total	phe_250	4.05285e-10	3.46707e-12	6.37489e-07	1.53127e-07	0.0271826	0.972817
chrX:66670339:G:T	AFR	total	phe_250_2	7.01054e-10	5.97631e-12	1.09916e-06	1.51553e-07	0.0269004	0.973098
chrX:65392219:T:G	AFR	total	phe_250_2	2.18292e-09	3.05892e-11	8.33458e-07	3.41183e-06	0.0920534	0.907942
chrX:65392219:T:G	AFR	total	phe_250	2.43056e-09	3.24334e-11	8.83547e-07	3.45801e-06	0.093296	0.9067
chrX:65392219:T:G	AFR	total	phe_401_1	4.22019e-08	9.22011e-10	2.51451e-05	1.93541e-06	0.0518343	0.948139
chrX:67757710:T:C	AFR	total	phe_250	1.40106e-11	1.96836e-13	8.24618e-09	4.69716e-07	0.0186968	0.981303
chrX:67757710:T:C	AFR	total	phe_250_2	3.01794e-11	3.84349e-13	1.61073e-08	4.57455e-07	0.0181892	0.98181
chrX:68398809:C:T	AFR	total	phe_250_2	4.71237e-12	1.46984e-11	8.39079e-09	6.26129e-06	0.00257694	0.997417
chrX:68398809:C:T	AFR	total	phe_250	4.94373e-12	1.4094e-11	8.04313e-09	6.99514e-06	0.00299497	0.996998
chrX:68398809:C:T	AFR	total	phe_401_1	3.42324e-08	7.26789e-08	4.15204e-05	6.55375e-06	0.00274686	0.997205
chrX:68398809:C:T	AFR	total	phe_401	3.7716e-08	8.03361e-08	4.59046e-05	6.90205e-06	0.00294687	0.997
chrX:8912639:A:G	EUR	free	phe_550	1.72306e-09	4.97259e-17	1.19732e-05	3.73867e-14	0.00801013	0.991978
chrX:8912639:A:G	EUR	free	phe_796	7.11447e-09	2.85126e-17	6.86517e-06	7.29021e-14	0.0165697	0.983423
chrX:8912639:A:G	EUR	free	phe_550_1	4.74844e-08	3.64713e-16	8.78279e-05	6.28985e-14	0.0141611	0.985751
chr1:26958422:C:T	EUR	total	phe_274_1	6.82009e-15	4.05981e-16	9.50049e-12	4.55321e-08	6.55768e-05	0.999934
chr1:26958422:C:T	EUR	total	phe_274	2.59405e-14	1.45913e-15	3.41413e-11	4.54892e-08	6.44431e-05	0.999936
chr1:39536713:GA:G	EUR	total	phe_250	3.81556e-11	4.73392e-13	4.22964e-08	1.28538e-06	0.11396	0.886039
chr1:39536713:GA:G	EUR	total	phe_250_2	3.84855e-11	4.24945e-13	3.79663e-08	1.55629e-06	0.138183	0.861816
chr10:63431885:G:T	EUR	total	phe_427_2	2.14262e-13	1.90646e-70	1.12433e-10	1.51687e-60	0.894463	0.105537
chr10:63431885:G:T	EUR	total	phe_427_21	4.47886e-13	2.33991e-70	1.37995e-10	1.46863e-60	0.865984	0.134016
chr12:120977587:T:C	EUR	total	phe_272	6.13748e-13	1.72108e-16	1.42193e-09	2.32704e-09	0.018244	0.981756
chr12:120977587:T:C	EUR	total	phe_272_1	8.98239e-13	2.59237e-16	2.14178e-09	2.61705e-09	0.0206424	0.979358
chr12:120977587:T:C	EUR	total	phe_573_7	4.06726e-08	3.08253e-13	2.54715e-06	1.45864e-08	0.11965	0.880347
chr14:94378610:C:T	EUR	total	phe_270_34	2.4434e-160	4.84253e-80	2.5321e-45	1.91246e-35	1	4.34807e-20
chr14:94378610:C:T	EUR	total	phe_270_3	2.57396e-49	1.15583e-72	6.03617e-38	2.06492e-38	7.84524e-05	0.999922
chr14:94378610:C:T	EUR	total	phe_270	1.02718e-36	2.92928e-64	1.53233e-29	2.04625e-38	7.04835e-05	0.99993
chr14:94378610:C:T	EUR	total	phe_573_2	4.27353e-29	5.93435e-46	3.10749e-11	2.29092e-38	0.000199828	0.9998
chr14:94378610:C:T	EUR	total	phe_277_6	5.39593e-14	1.35673e-35	0.710359	1.53671e-36	0.0802495	0.209392
chr14:94378610:C:T	EUR	total	phe_573_7	1.9227e-13	5.44614e-45	2.83366e-10	2.25646e-38	0.000174223	0.999826
chr14:94378610:C:T	EUR	total	phe_571_51	1.08622e-12	5.28051e-44	2.76241e-09	2.40392e-38	0.000257827	0.999742
chr14:94378610:C:T	EUR	total	phe_796	4.97898e-11	8.87065e-43	4.65273e-08	2.16901e-38	0.000137802	0.999862
chr14:94378610:C:T	EUR	total	phe_571	2.67268e-10	4.7469e-42	2.47833e-07	2.23728e-38	0.00016824	0.999832
chr14:94378610:C:T	EUR	total	phe_571_5	6.09265e-10	1.04271e-41	5.44022e-07	2.17901e-38	0.000137017	0.999862
chr14:94378610:C:T	EUR	total	phe_496_1	5.86465e-09	1.30535e-40	6.82248e-06	4.38291e-38	0.00129206	0.998701
chr14:94378610:C:T	EUR	total	phe_411	5.96142e-09	9.94843e-41	5.20128e-06	2.22763e-38	0.000164831	0.99983
chr14:94378610:C:T	EUR	total	phe_411_4	2.56499e-08	3.96943e-40	2.07753e-05	2.18554e-38	0.000144037	0.999835
chr16:28817907:A:G	EUR	total	phe_278_1	2.89925e-10	1.59125e-14	5.87977e-11	4.17135e-05	0.153288	0.846671
chr16:28817907:A:G	EUR	total	phe_278	8.00514e-10	5.97582e-12	2.20798e-08	4.32533e-05	0.158973	0.840983
chr16:28817907:A:G	EUR	total	phe_702_1	1.16542e-08	2.75059e-08	0.000101633	5.22445e-06	0.0183225	0.981571
chr16:28817907:A:G	EUR	total	phe_427_2	3.48337e-08	7.25642e-08	0.000268118	5.51831e-06	0.0194093	0.980317
chr16:53769311:G:A	EUR	total	phe_278_1	1.44238e-125	4.38065e-132	2.7488e-121	1.92121e-13	0.0110664	0.988934
chr16:53769311:G:A	EUR	total	phe_278	1.81438e-114	5.85034e-121	3.67063e-110	1.96512e-13	0.011341	0.988659
chr16:53769311:G:A	EUR	total	phe_250_2	1.60082e-87	6.74069e-94	4.22922e-83	2.09239e-13	0.0121402	0.98786
chr16:53769311:G:A	EUR	total	phe_250	5.98714e-87	2.48985e-93	1.56213e-82	2.12743e-13	0.0123598	0.98764
chr16:53769311:G:A	EUR	total	phe_278_11	4.67364e-84	7.90782e-91	4.96277e-80	1.82676e-13	0.0104748	0.989525
chr16:53769311:G:A	EUR	total	phe_250_24	1.40651e-55	3.44455e-62	2.16132e-51	3.71995e-13	0.0223636	0.977636
chr16:53769311:G:A	EUR	total	phe_327_3	9.40658e-40	1.85741e-46	1.16516e-35	2.03919e-13	0.0118038	0.988196
chr16:53769311:G:A	EUR	total	phe_327_32	4.61924e-38	7.31101e-45	4.5868e-34	1.90851e-13	0.0109846	0.989015
chr16:53769311:G:A	EUR	total	phe_250_7	1.9319e-36	2.16959e-43	1.36145e-32	2.28609e-13	0.013359	0.986641
chr16:53769311:G:A	EUR	total	phe_250_23	4.74034e-34	4.58414e-41	2.87691e-30	3.70251e-13	0.0222584	0.977742
chr16:53769311:G:A	EUR	total	phe_782_3	1.14007e-30	1.71079e-37	1.0736e-26	1.86368e-13	0.0107061	0.989294
chr16:53769311:G:A	EUR	total	phe_401	8.1806e-28	9.47783e-35	5.94431e-24	2.77682e-13	0.0164321	0.983568
chr16:53769311:G:A	EUR	total	phe_401_1	1.00775e-27	1.15249e-34	7.22825e-24	2.60497e-13	0.0153533	0.984647
chr16:53769311:G:A	EUR	total	phe_456	6.22798e-26	5.55601e-33	3.48631e-22	2.05141e-13	0.0118841	0.988116
chr16:53769311:G:A	EUR	total	phe_250_22	8.19917e-25	7.51801e-32	4.71734e-21	6.11606e-13	0.0374139	0.962586
chr16:53769311:G:A	EUR	total	phe_110_11	9.14376e-22	1.08684e-28	6.81879e-18	1.9817e-13	0.0114445	0.988555
chr16:53769311:G:A	EUR	total	phe_707	9.9952e-22	6.61606e-29	4.15105e-18	5.83626e-13	0.0356536	0.964346
chr16:53769311:G:A	EUR	total	phe_707_2	4.72418e-21	2.86796e-28	1.79946e-17	3.79135e-13	0.0228111	0.977189
chr16:53769311:G:A	EUR	total	phe_250_6	2.29917e-19	1.39795e-26	8.77208e-16	7.15346e-13	0.0439316	0.956068
chr16:53769311:G:A	EUR	total	phe_428	1.8972e-18	1.65978e-25	1.0414e-14	3.30775e-13	0.0197735	0.980226
chr16:53769311:G:A	EUR	total	phe_250_25	2.6551e-18	1.31582e-25	8.25615e-15	6.36346e-13	0.0389668	0.961033
chr16:53769311:G:A	EUR	total	phe_250_1	3.15378e-17	1.90745e-24	1.1969e-13	2.91782e-13	0.0173263	0.982674
chr16:53769311:G:A	EUR	total	phe_317	6.60439e-17	7.1818e-24	4.50526e-13	2.02706e-13	0.0117278	0.988272
chr16:53769311:G:A	EUR	total	phe_700	1.07062e-16	7.08892e-24	4.44799e-13	3.41041e-13	0.0204193	0.979581
chr16:53769311:G:A	EUR	total	phe_110_1	3.40697e-16	4.03814e-23	2.53339e-12	2.0694e-13	0.0119947	0.988005
chr16:53769311:G:A	EUR	total	phe_110	3.42126e-16	4.04029e-23	2.53475e-12	2.15067e-13	0.0125052	0.987495
chr16:53769311:G:A	EUR	total	phe_428_1	9.95716e-16	6.9295e-23	4.34791e-12	7.13052e-13	0.0437841	0.956216
chr16:53769311:G:A	EUR	total	phe_703	1.43301e-15	1.01448e-22	6.36597e-12	3.32996e-13	0.0199158	0.980084
chr16:53769311:G:A	EUR	total	phe_585_1	5.11428e-15	3.50872e-22	2.20145e-11	1.69106e-12	0.105206	0.894794
chr16:53769311:G:A	EUR	total	phe_681	1.23767e-14	5.11355e-22	3.20791e-11	8.23733e-13	0.0507264	0.949274
chr16:53769311:G:A	EUR	total	phe_585	1.59919e-14	6.71463e-22	4.21231e-11	6.33155e-12	0.396596	0.603404
chr16:53769311:G:A	EUR	total	phe_681_5	6.90341e-14	4.02746e-21	2.52707e-10	3.48445e-13	0.0208844	0.979116
chr16:53769311:G:A	EUR	total	phe_272	9.05092e-14	5.18367e-21	3.252e-10	7.25486e-13	0.0445583	0.955442
chr16:53769311:G:A	EUR	total	phe_272_1	1.06295e-13	5.97998e-21	3.75155e-10	7.89302e-13	0.0485655	0.951434
chr16:53769311:G:A	EUR	total	phe_250_3	2.73703e-13	1.14372e-20	7.17647e-10	4.61011e-13	0.0279549	0.972045
chr16:53769311:G:A	EUR	total	phe_401_2	3.74401e-13	1.62595e-20	1.02029e-09	5.01009e-12	0.313699	0.686301
chr16:53769311:G:A	EUR	total	phe_735	4.57201e-13	2.24994e-20	1.41178e-09	7.06091e-13	0.0433488	0.956651
chr16:53769311:G:A	EUR	total	phe_317_1	6.94787e-13	5.35378e-20	3.35818e-09	2.48095e-13	0.0145765	0.985424
chr16:53769311:G:A	EUR	total	phe_428_3	1.24279e-12	6.78174e-20	4.2547e-09	2.95547e-13	0.0175594	0.982441
chr16:53769311:G:A	EUR	total	phe_585_3	1.43282e-12	5.74722e-20	3.60589e-09	3.95404e-12	0.24733	0.75267
chr16:53769311:G:A	EUR	total	phe_454_11	2.58961e-12	8.36813e-20	5.25056e-09	6.08304e-13	0.037205	0.962795
chr16:53769311:G:A	EUR	total	phe_710	3.26625e-12	4.95376e-20	3.10792e-09	1.53041e-12	0.0951107	0.904889
chr16:53769311:G:A	EUR	total	phe_280	1.08693e-11	4.24716e-19	2.66473e-08	1.11019e-12	0.0687236	0.931276
chr16:53769311:G:A	EUR	total	phe_710_1	1.80602e-11	2.6043e-19	1.6339e-08	1.41031e-12	0.0875685	0.912431
chr16:53769311:G:A	EUR	total	phe_401_22	3.00767e-11	1.11812e-18	7.01586e-08	2.85775e-12	0.178493	0.821507
chr16:53769311:G:A	EUR	total	phe_285	4.4379e-11	2.64808e-18	1.66159e-07	5.67503e-13	0.0346436	0.965356
chr16:53769311:G:A	EUR	total	phe_411	5.72153e-11	3.72051e-18	2.33404e-07	1.28404e-12	0.0796332	0.920367
chr16:53769311:G:A	EUR	total	phe_411_4	7.86241e-11	5.56623e-18	3.49198e-07	1.47162e-12	0.0914134	0.908586
chr16:53769311:G:A	EUR	total	phe_454_1	8.01478e-11	2.94543e-18	1.84822e-07	5.23498e-13	0.0318808	0.968119
chr16:53769311:G:A	EUR	total	phe_710_19	1.84345e-10	1.56985e-18	9.84925e-08	1.87636e-12	0.11684	0.88316
chr16:53769311:G:A	EUR	total	phe_285_2	2.24604e-10	5.70885e-18	3.58175e-07	8.9081e-13	0.0549446	0.945055
chr16:53769311:G:A	EUR	total	phe_362	5.70801e-10	5.05673e-18	3.17319e-07	1.20277e-12	0.0745504	0.925449
chr16:53769311:G:A	EUR	total	phe_735_2	5.76514e-10	8.45475e-18	5.30491e-07	1.43511e-12	0.0891345	0.910865
chr16:53769311:G:A	EUR	total	phe_735_21	6.80966e-10	1.73476e-17	1.08847e-06	1.10526e-12	0.0684174	0.931582
chr16:53769311:G:A	EUR	total	phe_350_2	7.57908e-10	4.49738e-17	2.82201e-06	6.70019e-13	0.0410832	0.958914
chr16:53769311:G:A	EUR	total	phe_454	8.83121e-10	2.28394e-17	1.43312e-06	8.38872e-13	0.051689	0.94831
chr16:53769311:G:A	EUR	total	phe_707_1	9.55514e-10	1.91815e-17	1.20345e-06	2.41358e-12	0.15058	0.849419
chr16:53769311:G:A	EUR	total	phe_427_2	1.05365e-09	4.94048e-17	3.0995e-06	8.73348e-13	0.053845	0.946152
chr16:53769311:G:A	EUR	total	phe_741	1.68712e-09	7.7515e-17	4.86317e-06	4.94758e-13	0.0300704	0.969925
chr16:53769311:G:A	EUR	total	phe_285_21	1.99309e-09	3.82918e-17	2.40241e-06	8.13011e-13	0.0500581	0.94994
chr16:53769311:G:A	EUR	total	phe_280_1	2.012e-09	6.74996e-17	4.23508e-06	7.63033e-13	0.0469213	0.953074
chr16:53769311:G:A	EUR	total	phe_585_33	2.0916e-09	9.00151e-17	5.64737e-06	1.54376e-12	0.0959486	0.904046
chr16:53769311:G:A	EUR	total	phe_427_21	4.56762e-09	1.582e-16	9.92501e-06	1.41637e-12	0.0879467	0.912043
chr16:53769311:G:A	EUR	total	phe_395_2	1.14708e-08	3.3461e-16	2.09936e-05	6.94887e-13	0.0426403	0.957339
chr16:53769311:G:A	EUR	total	phe_740	1.56518e-08	6.0055e-16	3.76719e-05	8.76561e-13	0.0540399	0.945922
chr16:53769311:G:A	EUR	total	phe_428_4	1.5954e-08	4.74319e-16	2.97594e-05	5.87565e-13	0.0359006	0.96407
chr16:53769311:G:A	EUR	total	phe_411_8	1.72957e-08	9.0837e-16	5.69944e-05	8.47999e-13	0.0522588	0.947684
chr16:53769311:G:A	EUR	total	phe_443_9	3.80059e-08	9.94586e-16	6.24055e-05	9.91574e-13	0.0612779	0.93866
chr16:53769311:G:A	EUR	total	phe_350	3.93078e-08	2.13919e-15	0.000134229	1.52553e-12	0.094818	0.905048
chr16:53769311:G:A	EUR	total	phe_249	4.34924e-08	8.98801e-16	5.63979e-05	4.60605e-13	0.02793	0.972014
chr17:7630105:G:A	EUR	total	phe_427_2	1.87185e-08	3.86894e-191	2.67029e-05	3.32413e-187	0.228656	0.771318
chr17:49283527:C:T	EUR	total	phe_411	1.01478e-09	2.97795e-15	3.93341e-06	4.57341e-11	0.0594671	0.940529
chr17:49283527:C:T	EUR	total	phe_411_4	4.63964e-09	1.67208e-14	2.20856e-05	4.54814e-11	0.0591331	0.940845
chr17:49355215:T:C	EUR	total	phe_411	1.24609e-09	2.86317e-15	3.17012e-06	1.33946e-10	0.147454	0.852543
chr17:49355215:T:C	EUR	total	phe_411_4	7.84883e-09	1.69256e-14	1.87402e-05	1.01205e-10	0.111166	0.888815
chr2:27508073:T:C	EUR	total	phe_274_1	1.91895e-66	1.55038e-74	1.77899e-62	1.25469e-15	0.000440138	0.99956
chr2:27508073:T:C	EUR	total	phe_274	1.61976e-63	1.27085e-71	1.45825e-59	1.2547e-15	0.00044015	0.99956
chr2:27508073:T:C	EUR	total	phe_272_12	1.78974e-38	7.83096e-47	8.98759e-35	1.4016e-15	0.000609223	0.999391
chr2:27508073:T:C	EUR	total	phe_272_1	1.35377e-27	7.57894e-36	8.69503e-24	1.25576e-15	0.000441128	0.999559
chr2:27508073:T:C	EUR	total	phe_272	2.08184e-27	1.15972e-35	1.3305e-23	1.25589e-15	0.000441274	0.999559
chr2:27508073:T:C	EUR	total	phe_250_2	6.40168e-18	3.14224e-26	3.60527e-14	1.42018e-15	0.000630086	0.99937
chr2:27508073:T:C	EUR	total	phe_250	1.54063e-17	7.4761e-26	8.57788e-14	1.40625e-15	0.000614112	0.999386
chr2:27508073:T:C	EUR	total	phe_274_11	8.78982e-16	1.53504e-24	1.76152e-12	1.26541e-15	0.000452559	0.999547
chr2:27508073:T:C	EUR	total	phe_272_13	9.34847e-16	3.69402e-24	4.23909e-12	1.32791e-15	0.000524374	0.999476
chr2:27508073:T:C	EUR	total	phe_571_5	1.02121e-15	2.49391e-24	2.8618e-12	1.40882e-15	0.000617256	0.999383
chr2:27508073:T:C	EUR	total	phe_571	9.70091e-15	2.30318e-23	2.64295e-11	1.42896e-15	0.000640401	0.99936
chr2:27508073:T:C	EUR	total	phe_317	3.58165e-14	1.14465e-22	1.3133e-10	2.93222e-15	0.0023666	0.997633
chr2:27508073:T:C	EUR	total	phe_573_7	1.99147e-13	2.61895e-22	3.00525e-10	4.06933e-15	0.00367324	0.996327
chr2:27508073:T:C	EUR	total	phe_317_1	1.9593e-10	4.66142e-19	5.34756e-07	3.80401e-15	0.00336731	0.996632
chr2:27508073:T:C	EUR	total	phe_250_7	1.20738e-08	1.97655e-17	2.26742e-05	2.16977e-15	0.00149059	0.998487
chr22:43928975:G:A	EUR	total	phe_571_5	3.27988e-227	3.89276e-231	1.01709e-222	1.32245e-11	0.00245773	0.997542
chr22:43928975:G:A	EUR	total	phe_571	2.0202e-223	2.82614e-227	7.38402e-219	1.29468e-11	0.00238507	0.997615
chr22:43928975:G:A	EUR	total	phe_573_7	1.38295e-189	5.50583e-195	1.43897e-186	1.37584e-11	0.00259841	0.997402
chr22:43928975:G:A	EUR	total	phe_571_51	7.39169e-95	3.49687e-99	9.12625e-91	1.21933e-11	0.00218444	0.997816
chr22:43928975:G:A	EUR	total	phe_317_11	1.27576e-67	1.35736e-71	3.5427e-63	9.54575e-12	0.00149292	0.998507
chr22:43928975:G:A	EUR	total	phe_530_2	5.67377e-66	2.73743e-70	7.14293e-62	1.30584e-11	0.00240982	0.99759
chr22:43928975:G:A	EUR	total	phe_571_8	4.12484e-59	4.19185e-63	1.09393e-54	1.17524e-11	0.00206905	0.997931
chr22:43928975:G:A	EUR	total	phe_571_81	6.57278e-54	3.16306e-57	8.25451e-49	1.10952e-11	0.00189737	0.998103
chr22:43928975:G:A	EUR	total	phe_572	1.08962e-38	8.03344e-43	2.09593e-34	9.1582e-12	0.00139077	0.998609
chr22:43928975:G:A	EUR	total	phe_155	7.26454e-32	3.37013e-36	8.79183e-28	1.02359e-11	0.00167195	0.998328
chr22:43928975:G:A	EUR	total	phe_155_1	9.63201e-31	5.09357e-35	1.32884e-26	1.04581e-11	0.0017301	0.99827
chr22:43928975:G:A	EUR	total	phe_573_6	1.19891e-26	6.54898e-32	1.70984e-23	2.6102e-11	0.00582067	0.994179
chr22:43928975:G:A	EUR	total	phe_573_2	3.97878e-25	4.38479e-28	1.14384e-19	1.11836e-11	0.00191934	0.998081
chr22:43928975:G:A	EUR	total	phe_287_3	3.06603e-22	1.30239e-27	3.39895e-19	2.00245e-11	0.0042302	0.99577
chr22:43928975:G:A	EUR	total	phe_287	6.38794e-22	3.04351e-27	7.94354e-19	2.33486e-11	0.00509907	0.994901
chr22:43928975:G:A	EUR	total	phe_573_9	3.32977e-20	2.79416e-25	7.29516e-17	1.20239e-11	0.00214141	0.997859
chr22:43928975:G:A	EUR	total	phe_573	1.85546e-17	1.93646e-22	5.05616e-14	9.92891e-12	0.00159407	0.998406
chr22:43928975:G:A	EUR	total	phe_274_1	5.25093e-17	2.99449e-22	7.80879e-14	1.33837e-11	0.00249258	0.997507
chr22:43928975:G:A	EUR	total	phe_274	8.73377e-17	4.56517e-22	1.19033e-13	1.42915e-11	0.00272912	0.997271
chr22:43928975:G:A	EUR	total	phe_573_3	1.42845e-14	1.37067e-19	3.57788e-11	1.48282e-11	0.0028735	0.997126
chr22:43928975:G:A	EUR	total	phe_579_2	8.12083e-13	4.62818e-18	1.20797e-09	1.11917e-11	0.00192298	0.998077
chr22:43928975:G:A	EUR	total	phe_579	2.90772e-12	1.74355e-17	4.5505e-09	1.04788e-11	0.0017366	0.998263
chr22:43928975:G:A	EUR	total	phe_250_7	9.14849e-11	4.19437e-16	1.09408e-07	1.27034e-11	0.00231595	0.997684
chr22:43928975:G:A	EUR	total	phe_284	3.45372e-10	1.28142e-15	3.34338e-07	8.18401e-11	0.0203734	0.979626
chr22:43928975:G:A	EUR	total	phe_790_6	8.99e-10	3.29375e-15	8.59945e-07	1.35918e-11	0.00255114	0.997448
chr22:43928975:G:A	EUR	total	phe_250_23	1.69551e-09	6.90028e-15	1.80002e-06	1.3472e-11	0.00251684	0.997481
chr22:43928975:G:A	EUR	total	phe_284_1	3.2472e-09	1.06373e-14	2.77545e-06	5.10619e-11	0.0123353	0.987662
chr22:43928975:G:A	EUR	total	phe_537	6.6543e-09	2.67545e-14	6.98299e-06	1.14279e-11	0.0019847	0.998008
chr22:43928975:G:A	EUR	total	phe_250_2	6.68249e-09	2.40047e-14	6.25841e-06	1.29264e-11	0.00237249	0.997621
chr22:43928975:G:A	EUR	total	phe_250	8.90901e-09	3.25323e-14	8.48213e-06	1.28975e-11	0.00236514	0.997626
chr6:32690533:G:A	EUR	total	phe_690	1.312e-31	2.27129e-52	5.03553e-49	0.000444156	0.984692	0.014864
chr6:32690533:G:A	EUR	total	phe_690_1	3.0252e-31	4.02702e-52	8.92805e-49	0.000444067	0.984496	0.0150595
chr6:32690533:G:A	EUR	total	phe_557_1	1.21465e-28	2.93089e-140	6.49786e-137	0.000450823	0.999488	6.07549e-05
chr6:32690533:G:A	EUR	total	phe_117_1	3.51151e-21	1.5195e-103	3.36897e-100	0.000450821	0.999538	1.11503e-05
chr6:32690533:G:A	EUR	total	phe_335	1.29795e-18	8.79657e-66	1.95031e-62	0.000450825	0.999537	1.23318e-05
chr6:32690533:G:A	EUR	total	phe_172_22	3.99154e-16	9.57218e-16	2.12223e-12	1.45187e-06	0.00222114	0.997777
chr6:32690533:G:A	EUR	total	phe_250_13	1.09629e-14	1.78812e-67	3.96454e-64	0.000447731	0.992678	0.00687394
chr6:32690533:G:A	EUR	total	phe_172	1.7335e-12	1.0042e-26	2.22636e-23	0.000450838	0.999533	1.58122e-05
chr6:32690533:G:A	EUR	total	phe_172_2	3.01441e-12	1.95285e-24	4.32953e-21	0.000450848	0.999542	6.99594e-06
chr6:32690533:G:A	EUR	total	phe_250_1	2.07915e-11	6.74449e-59	1.49544e-55	0.000447802	0.992891	0.00666088
chr6:32690533:G:A	EUR	total	phe_696_4	5.12316e-11	2.97796e-84	6.60252e-81	0.000450828	0.999543	5.77496e-06
chr6:32690533:G:A	EUR	total	phe_696	7.14147e-11	7.08069e-83	1.56988e-79	0.000450828	0.999543	5.77503e-06
chr6:32690533:G:A	EUR	total	phe_696_41	1.19081e-10	7.24552e-80	1.60644e-76	0.000450825	0.999543	5.78202e-06
chr6:32690533:G:A	EUR	total	phe_202_21	1.77335e-10	1.79146e-13	3.97181e-10	0.000449067	0.995613	0.00393791
chr6:32690533:G:A	EUR	total	phe_250_12	3.15229e-10	1.89503e-31	4.20154e-28	0.000447786	0.992795	0.00675678
chr6:32690533:G:A	EUR	total	phe_702_1	6.02044e-10	4.47657e-20	9.92553e-17	0.000450809	0.99954	9.68461e-06
chr6:32690533:G:A	EUR	total	phe_250_14	6.73401e-10	4.46404e-45	9.89743e-42	0.000447729	0.992674	0.00687815
chr6:32690533:G:A	EUR	total	phe_117	1.97597e-09	1.03984e-48	2.30546e-45	0.000450826	0.999538	1.12563e-05
chr6:32690533:G:A	EUR	total	phe_272	9.2861e-09	1.57895e-15	3.50069e-12	0.000450831	0.99954	8.96203e-06
chr6:32690533:G:A	EUR	total	phe_695_21	1.09518e-08	1.52896e-24	3.38983e-21	0.000450814	0.99949	5.86904e-05
chr6:32690533:G:A	EUR	total	phe_272_1	1.29732e-08	1.45711e-15	3.23054e-12	0.000450834	0.99954	9.00821e-06
chrX:8938654:T:C	EUR	total	phe_796	6.56552e-09	7.33516e-70	8.50804e-06	1.87548e-66	0.0207744	0.979217
chrX:8938654:T:C	EUR	total	phe_550	1.51314e-08	2.71204e-69	3.14582e-05	2.03906e-66	0.0226747	0.977294
chrX:110685204:G:A	EUR	total	phe_272_1	1.32405e-50	1.30947e-92	2.60809e-47	1.5256e-46	0.303159	0.696841
chrX:110685204:G:A	EUR	total	phe_272	1.94488e-50	1.92564e-92	3.83535e-47	1.51154e-46	0.300358	0.699642
chrX:110685204:G:A	EUR	total	phe_411_4	4.27412e-15	4.4596e-57	8.8798e-12	1.40368e-46	0.278774	0.721226
chrX:110685204:G:A	EUR	total	phe_272_13	1.26546e-14	9.34386e-57	1.85975e-11	1.38208e-46	0.274356	0.725644
chrX:110685204:G:A	EUR	total	phe_550	2.32315e-13	5.11176e-56	1.01763e-10	1.62273e-46	0.322368	0.677632
chrX:110685204:G:A	EUR	total	phe_411	1.44168e-12	1.55984e-54	3.10598e-09	1.3776e-46	0.273584	0.726416
chrX:110685204:G:A	EUR	total	phe_550_4	5.77825e-10	2.11003e-52	4.20075e-07	1.20545e-46	0.239226	0.760774
chrX:110685204:G:A	EUR	total	phe_272_11	3.17544e-09	2.27067e-51	4.51893e-06	1.07007e-46	0.21217	0.787826
chrX:110685204:G:A	EUR	total	phe_411_8	1.85497e-08	2.27377e-50	4.52732e-05	1.11073e-46	0.220379	0.779576
chrX:110685204:G:A	EUR	total	phe_760	2.45971e-08	2.68899e-50	5.35245e-05	1.09421e-46	0.217021	0.782926
chrX:110685204:G:A	EUR	total	phe_722_6	3.88778e-08	2.3993e-50	4.77645e-05	1.14052e-46	0.226277	0.773675
chrX:64825934:C:G	AFR	hypogonad	phe_250_2	8.71838e-10	1.5124e-10	4.56127e-07	2.1418e-05	0.0636586	0.93632
chrX:64825934:C:G	AFR	hypogonad	phe_250	9.68557e-10	1.56526e-10	4.72019e-07	2.16221e-05	0.0642678	0.93571
chrX:64825934:C:G	AFR	hypogonad	phe_401_1	2.04409e-08	5.92536e-09	1.78856e-05	2.06838e-05	0.061495	0.938466
chrX:64825934:C:G	AFR	hypogonad	phe_401	3.45241e-08	8.23865e-09	2.48703e-05	2.10423e-05	0.0625839	0.93737
chrX:64214900:A:G	AFR	hypogonad	phe_250	4.29526e-10	3.41403e-10	2.90426e-07	6.71464e-05	0.0561767	0.943756
chrX:64214900:A:G	AFR	hypogonad	phe_250_2	4.48619e-10	3.57176e-10	3.03863e-07	6.70931e-05	0.0561348	0.943798
chrX:64866125:A:G	AFR	hypogonad	phe_250_2	7.06232e-10	1.94811e-10	5.53002e-07	2.1232e-05	0.0593297	0.940649
chrX:64866125:A:G	AFR	hypogonad	phe_250	8.3131e-10	2.03413e-10	5.77358e-07	2.15348e-05	0.0601835	0.939794
chrX:64866125:A:G	AFR	hypogonad	phe_401_1	2.46262e-08	7.11391e-09	2.02108e-05	2.00385e-05	0.055986	0.943974
chrX:64866125:A:G	AFR	hypogonad	phe_401	3.82915e-08	1.00346e-08	2.8511e-05	2.0495e-05	0.0572892	0.942662
chrX:65394940:G:T	AFR	hypogonad	phe_250_2	1.86308e-09	3.85006e-10	4.0784e-07	4.48667e-05	0.0465744	0.95338
chrX:65394940:G:T	AFR	hypogonad	phe_250	2.07418e-09	4.03931e-10	4.27831e-07	4.51112e-05	0.0468272	0.953127
chrX:65394940:G:T	AFR	hypogonad	phe_401_1	3.6974e-08	1.82757e-08	1.93758e-05	3.93282e-05	0.0407363	0.959205
chr22:43981562:A:G	AMR	hypogonad	phe_573_7	1.36625e-14	4.27094e-44	8.54245e-42	0.0030908	0.617822	0.379087
chr22:43981562:A:G	AMR	hypogonad	phe_571_5	3.59347e-11	2.86351e-40	5.72771e-38	0.003146	0.628909	0.367945
chr22:43981562:A:G	AMR	hypogonad	phe_571	1.58795e-10	9.51331e-41	1.90292e-38	0.00315169	0.630055	0.366793
chr10:63400561:T:C	EUR	hypogonad	phe_427_21	3.8631e-13	3.82949e-60	4.63535e-11	7.86752e-50	0.952264	0.0477362
chr10:63400561:T:C	EUR	hypogonad	phe_427_2	4.614e-13	3.09656e-60	3.74818e-11	8.00395e-50	0.968792	0.0312077
chr12:120978819:C:G	EUR	hypogonad	phe_272	5.03887e-10	2.0145e-11	3.60085e-09	0.000272377	0.0477346	0.951993
chr12:120978819:C:G	EUR	hypogonad	phe_272_1	5.62002e-10	2.98847e-11	5.34179e-09	0.000301693	0.0529799	0.946718
chr14:94378610:C:T	EUR	hypogonad	phe_270_34	2.4434e-160	1.38562e-62	2.5321e-45	5.4722e-18	1	2.09929e-10
chr14:94378610:C:T	EUR	hypogonad	phe_270_3	2.57396e-49	5.85121e-55	1.06767e-37	1.04533e-20	0.000908314	0.999092
chr14:94378610:C:T	EUR	hypogonad	phe_270	1.02718e-36	1.49221e-46	2.72821e-29	1.04239e-20	0.000906708	0.999093
chr14:94378610:C:T	EUR	hypogonad	phe_573_2	4.27353e-29	2.73775e-28	5.01161e-11	1.05689e-20	0.000935638	0.999064
chr14:94378610:C:T	EUR	hypogonad	phe_277_6	5.39593e-14	3.89105e-18	0.712171	4.4072e-19	0.0804568	0.207372
chr14:94378610:C:T	EUR	hypogonad	phe_573_7	1.9227e-13	2.55525e-27	4.64066e-10	1.0587e-20	0.000923654	0.999076
chr14:94378610:C:T	EUR	hypogonad	phe_571_51	1.08622e-12	2.32401e-26	4.24929e-09	1.05799e-20	0.0009354	0.999065
chr14:94378610:C:T	EUR	hypogonad	phe_796	4.97898e-11	4.27438e-25	7.83997e-08	1.04515e-20	0.00091791	0.999082
chr14:94378610:C:T	EUR	hypogonad	phe_571	2.67268e-10	2.23647e-24	4.07993e-07	1.05408e-20	0.000923852	0.999076
chr14:94378610:C:T	EUR	hypogonad	phe_571_5	6.09265e-10	5.03968e-24	9.18637e-07	1.05318e-20	0.000920658	0.999078
chr14:94378610:C:T	EUR	hypogonad	phe_496_1	5.86465e-09	3.28406e-23	5.99901e-06	1.10268e-20	0.00101529	0.998979
chr14:94378610:C:T	EUR	hypogonad	phe_411	5.96142e-09	4.69675e-23	8.58355e-06	1.05169e-20	0.000922944	0.999068
chr14:94378610:C:T	EUR	hypogonad	phe_411_4	2.56499e-08	1.90534e-22	3.48701e-05	1.04907e-20	0.000920876	0.999044
chr16:28840056:C:CCT	EUR	hypogonad	phe_278_1	1.37538e-14	5.88601e-16	3.54707e-11	1.54339e-06	0.0921007	0.907898
chr16:28840056:C:CCT	EUR	hypogonad	phe_278	5.72486e-12	2.22463e-13	1.34048e-08	1.6291e-06	0.0972611	0.902737
chr16:28840056:C:CCT	EUR	hypogonad	phe_278_11	1.50643e-08	4.54567e-10	2.73939e-05	1.46935e-06	0.0876361	0.912335
chr16:53788590:T:G	EUR	hypogonad	phe_278_1	1.36085e-119	2.17123e-125	2.83503e-120	9.5223e-07	0.123459	0.87654
chr16:53788590:T:G	EUR	hypogonad	phe_278	1.65468e-108	2.83191e-114	3.69729e-109	9.51236e-07	0.123315	0.876684
chr16:53788590:T:G	EUR	hypogonad	phe_250_2	2.24555e-85	2.37118e-87	3.09579e-82	7.36045e-07	0.0951922	0.904807
chr16:53788590:T:G	EUR	hypogonad	phe_250	7.86146e-85	8.50036e-87	1.10976e-81	7.26304e-07	0.0939162	0.906083
chr16:53788590:T:G	EUR	hypogonad	phe_278_11	6.23077e-80	4.06301e-84	5.30591e-79	9.38583e-07	0.121692	0.878307
chr16:53788590:T:G	EUR	hypogonad	phe_250_24	3.1281e-53	1.00349e-55	1.31022e-50	1.08373e-06	0.140639	0.85936
chr16:53788590:T:G	EUR	hypogonad	phe_327_3	8.9717e-38	7.91405e-40	1.03307e-34	8.68861e-07	0.11253	0.887469
chr16:53788590:T:G	EUR	hypogonad	phe_327_32	1.25001e-35	3.4714e-38	4.53198e-33	9.06194e-07	0.117423	0.882576
chr16:53788590:T:G	EUR	hypogonad	phe_250_7	2.7462e-34	8.2595e-37	1.07852e-31	8.70302e-07	0.112756	0.887243
chr16:53788590:T:G	EUR	hypogonad	phe_250_23	1.67193e-32	8.98883e-35	1.17386e-29	7.26009e-07	0.0939041	0.906095
chr16:53788590:T:G	EUR	hypogonad	phe_782_3	2.47454e-28	8.11081e-31	1.05915e-25	8.83563e-07	0.114495	0.885504
chr16:53788590:T:G	EUR	hypogonad	phe_401	1.34652e-26	2.41776e-28	3.15538e-23	7.08357e-07	0.0915383	0.908461
chr16:53788590:T:G	EUR	hypogonad	phe_401_1	2.55241e-26	3.38607e-28	4.41914e-23	7.65351e-07	0.0989845	0.901015
chr16:53788590:T:G	EUR	hypogonad	phe_456	5.7913e-24	2.27458e-26	2.96998e-21	8.39828e-07	0.108767	0.891232
chr16:53788590:T:G	EUR	hypogonad	phe_250_22	2.34323e-22	1.48509e-25	1.93906e-20	1.20815e-06	0.156903	0.843095
chr16:53788590:T:G	EUR	hypogonad	phe_707	6.48525e-21	6.6988e-23	8.74579e-18	5.90925e-07	0.076226	0.923773
chr16:53788590:T:G	EUR	hypogonad	phe_707_2	6.89441e-20	4.69647e-22	6.13177e-17	6.20857e-07	0.08014	0.919859
chr16:53788590:T:G	EUR	hypogonad	phe_110_11	4.92946e-19	5.11783e-22	6.68146e-17	9.33164e-07	0.120948	0.879051
chr16:53788590:T:G	EUR	hypogonad	phe_250_6	4.40938e-18	2.45594e-20	3.20682e-15	1.25673e-06	0.16326	0.836739
chr16:53788590:T:G	EUR	hypogonad	phe_250_25	8.08652e-17	2.41793e-19	3.15697e-14	1.16934e-06	0.151827	0.848172
chr16:53788590:T:G	EUR	hypogonad	phe_428	4.58917e-16	5.62415e-19	7.34291e-14	1.12083e-06	0.145481	0.854518
chr16:53788590:T:G	EUR	hypogonad	phe_700	3.94145e-15	1.34138e-17	1.75138e-12	6.45324e-07	0.0833404	0.916659
chr16:53788590:T:G	EUR	hypogonad	phe_317	6.51904e-15	2.94883e-17	3.84932e-12	8.32307e-07	0.107755	0.892245
chr16:53788590:T:G	EUR	hypogonad	phe_681	1.0458e-14	2.38503e-16	3.11345e-11	3.842e-07	0.0492032	0.950796
chr16:53788590:T:G	EUR	hypogonad	phe_250_1	1.51083e-14	6.80996e-18	8.89185e-13	1.04172e-06	0.135153	0.864846
chr16:53788590:T:G	EUR	hypogonad	phe_703	2.87196e-14	2.18137e-16	2.84836e-11	7.1602e-07	0.092588	0.907411
chr16:53788590:T:G	EUR	hypogonad	phe_428_1	1.05793e-13	1.5076e-16	1.96838e-11	1.55133e-06	0.20175	0.798249
chr16:53788590:T:G	EUR	hypogonad	phe_110	1.81916e-13	1.80935e-16	2.36205e-11	9.6313e-07	0.124858	0.875141
chr16:53788590:T:G	EUR	hypogonad	phe_585	2.36813e-13	1.52534e-16	1.99118e-11	1.43832e-06	0.186945	0.813054
chr16:53788590:T:G	EUR	hypogonad	phe_110_1	2.55248e-13	1.86918e-16	2.44014e-11	9.57888e-07	0.124173	0.875826
chr16:53788590:T:G	EUR	hypogonad	phe_585_1	5.43406e-13	3.07763e-16	4.01815e-11	1.48329e-06	0.192851	0.807148
chr16:53788590:T:G	EUR	hypogonad	phe_272	5.50082e-13	6.69575e-15	8.74092e-10	9.37111e-07	0.121456	0.878543
chr16:53788590:T:G	EUR	hypogonad	phe_272_1	5.69327e-13	7.24398e-15	9.45655e-10	9.56138e-07	0.123942	0.876057
chr16:53788590:T:G	EUR	hypogonad	phe_735	1.18416e-12	1.71587e-14	2.24038e-09	5.38487e-07	0.0693785	0.930621
chr16:53788590:T:G	EUR	hypogonad	phe_681_5	2.07741e-12	9.31591e-15	1.21634e-09	8.05987e-07	0.104339	0.89566
chr16:53788590:T:G	EUR	hypogonad	phe_710	2.18982e-12	2.18122e-14	2.84761e-09	6.73865e-07	0.0870608	0.912938
chr16:53788590:T:G	EUR	hypogonad	phe_585_3	5.5115e-12	1.83146e-14	2.3911e-09	1.26003e-06	0.16367	0.836329
chr16:53788590:T:G	EUR	hypogonad	phe_250_3	5.60172e-12	1.83907e-14	2.40123e-09	7.41293e-07	0.0958849	0.904114
chr16:53788590:T:G	EUR	hypogonad	phe_401_2	1.16015e-11	4.70908e-15	6.1489e-10	1.45102e-06	0.188656	0.811342
chr16:53788590:T:G	EUR	hypogonad	phe_710_1	1.17965e-11	1.14744e-13	1.49799e-08	6.21374e-07	0.0802013	0.919798
chr16:53788590:T:G	EUR	hypogonad	phe_454_11	1.44341e-11	8.40127e-14	1.0969e-08	6.10713e-07	0.0788158	0.921184
chr16:53788590:T:G	EUR	hypogonad	phe_317_1	2.04567e-11	1.55113e-13	2.02461e-08	7.18798e-07	0.0929138	0.907086
chr16:53788590:T:G	EUR	hypogonad	phe_362	5.68032e-11	1.5444e-12	2.01663e-07	3.67343e-07	0.0470137	0.952986
chr16:53788590:T:G	EUR	hypogonad	phe_710_19	7.47166e-11	6.01984e-13	7.85913e-08	7.1952e-07	0.0930292	0.90697
chr16:53788590:T:G	EUR	hypogonad	phe_428_3	7.85464e-11	2.29617e-13	2.81022e-08	9.69183e-07	0.117733	0.882266
chr16:53788590:T:G	EUR	hypogonad	phe_280	1.29042e-10	3.96136e-13	5.17182e-08	1.03548e-06	0.134323	0.865676
chr16:53788590:T:G	EUR	hypogonad	phe_411	1.29189e-10	2.57137e-12	3.35672e-07	8.87442e-07	0.114964	0.885035
chr16:53788590:T:G	EUR	hypogonad	phe_285	1.55411e-10	2.29496e-12	2.99652e-07	4.91827e-07	0.0632807	0.936718
chr16:53788590:T:G	EUR	hypogonad	phe_401_22	2.59712e-10	5.09086e-13	6.64706e-08	1.30114e-06	0.169057	0.830942
chr16:53788590:T:G	EUR	hypogonad	phe_735_2	2.93932e-10	3.55543e-12	4.64206e-07	6.03498e-07	0.0778721	0.922127
chr16:53788590:T:G	EUR	hypogonad	phe_411_4	3.83602e-10	5.13758e-12	6.70681e-07	1.35829e-06	0.176493	0.823505
chr16:53788590:T:G	EUR	hypogonad	phe_454_1	6.09624e-10	3.48545e-12	4.55104e-07	6.19476e-07	0.0799666	0.920032
chr16:53788590:T:G	EUR	hypogonad	phe_285_2	6.98003e-10	4.40413e-12	5.74981e-07	6.87221e-07	0.0888089	0.91119
chr16:53788590:T:G	EUR	hypogonad	phe_427_2	1.36642e-09	3.3006e-11	4.30884e-06	5.8346e-07	0.0752443	0.924751
chr16:53788590:T:G	EUR	hypogonad	phe_454	2.0916e-09	1.51891e-11	1.98326e-06	5.57885e-07	0.0719154	0.928082
chr16:53788590:T:G	EUR	hypogonad	phe_735_21	2.62396e-09	1.64666e-11	2.14994e-06	1.04912e-06	0.136113	0.863884
chr16:53788590:T:G	EUR	hypogonad	phe_427_21	3.82146e-09	8.3453e-11	1.08946e-05	7.47156e-07	0.096636	0.903352
chr16:53788590:T:G	EUR	hypogonad	phe_707_1	3.85098e-09	8.268e-12	1.07943e-06	1.04035e-06	0.134958	0.86504
chr16:53788590:T:G	EUR	hypogonad	phe_285_21	7.38617e-09	3.24362e-11	4.23463e-06	6.88685e-07	0.0889988	0.910996
chr16:53788590:T:G	EUR	hypogonad	phe_350_2	8.50265e-09	5.80923e-11	7.58521e-06	8.65457e-07	0.112116	0.887875
chr16:53788590:T:G	EUR	hypogonad	phe_740	1.48921e-08	3.20586e-10	4.1846e-05	4.67923e-07	0.0601379	0.93982
chr16:53788590:T:G	EUR	hypogonad	phe_280_1	1.50296e-08	6.96561e-11	9.09415e-06	7.8741e-07	0.101904	0.898086
chr16:53788590:T:G	EUR	hypogonad	phe_741	1.98874e-08	1.29335e-10	1.6885e-05	8.25512e-07	0.106879	0.893103
chr16:53788590:T:G	EUR	hypogonad	phe_585_33	2.49377e-08	6.71405e-11	8.7652e-06	1.15146e-06	0.149473	0.850517
chr16:53788590:T:G	EUR	hypogonad	phe_871	4.33264e-08	5.25396e-10	6.85872e-05	4.56971e-07	0.0587135	0.941217
chr17:7630105:G:A	EUR	hypogonad	phe_427_2	1.87185e-08	9.6175e-120	2.66993e-05	8.26319e-116	0.228624	0.771349
chr17:49286745:C:T	EUR	hypogonad	phe_411	1.6959e-09	7.27131e-13	1.05489e-05	1.1167e-08	0.161167	0.838823
chr17:49286745:C:T	EUR	hypogonad	phe_411_4	1.03622e-08	4.0077e-12	5.81442e-05	1.09012e-08	0.157313	0.842629
chr2:27508073:T:C	EUR	hypogonad	phe_274_1	1.91895e-66	9.00754e-80	1.46185e-62	7.28962e-21	0.000183233	0.999817
chr2:27508073:T:C	EUR	hypogonad	phe_274	1.61976e-63	7.38351e-77	1.19829e-59	7.28966e-21	0.000183239	0.999817
chr2:27508073:T:C	EUR	hypogonad	phe_272_12	1.78974e-38	4.55392e-52	7.39219e-35	8.15068e-21	0.00032339	0.999677
chr2:27508073:T:C	EUR	hypogonad	phe_272_1	1.35377e-27	4.4032e-41	7.14494e-24	7.2957e-21	0.000184035	0.999816
chr2:27508073:T:C	EUR	hypogonad	phe_272	2.08184e-27	6.73772e-41	1.09331e-23	7.29647e-21	0.000184156	0.999816
chr2:27508073:T:C	EUR	hypogonad	phe_250_2	6.40168e-18	1.82997e-31	2.96966e-14	8.27083e-21	0.000342527	0.999657
chr2:27508073:T:C	EUR	hypogonad	phe_250	1.54063e-17	4.35321e-31	7.06447e-14	8.18838e-21	0.000329155	0.999671
chr2:27508073:T:C	EUR	hypogonad	phe_274_11	8.78982e-16	8.91927e-30	1.44762e-12	7.35259e-21	0.000193541	0.999806
chr2:27508073:T:C	EUR	hypogonad	phe_272_13	9.34847e-16	2.14961e-29	3.48893e-12	7.72733e-21	0.000254439	0.999746
chr2:27508073:T:C	EUR	hypogonad	phe_571_5	1.02121e-15	1.46585e-29	2.37907e-12	8.28064e-21	0.000344285	0.999656
chr2:27508073:T:C	EUR	hypogonad	phe_571	9.70091e-15	1.36053e-28	2.20814e-11	8.44109e-21	0.000370364	0.99963
chr2:27508073:T:C	EUR	hypogonad	phe_317	3.58165e-14	7.01099e-28	1.13772e-10	1.79599e-20	0.0019164	0.998084
chr2:27508073:T:C	EUR	hypogonad	phe_573_7	1.99147e-13	2.50243e-27	4.0614e-10	3.88828e-20	0.00531594	0.994684
chr2:27508073:T:C	EUR	hypogonad	phe_317_1	1.9593e-10	2.78815e-24	4.52396e-07	2.2753e-20	0.00269453	0.997305
chr2:27508073:T:C	EUR	hypogonad	phe_250_7	1.20738e-08	1.20614e-22	1.957e-05	1.32404e-20	0.00114947	0.998831
chr2:27891044:A:G	EUR	hypogonad	phe_274_1	4.16026e-11	2.09564e-11	3.88478e-08	1.04254e-06	0.000933528	0.999065
chr2:27891044:A:G	EUR	hypogonad	phe_274	1.53275e-09	7.4965e-10	1.38972e-06	1.04419e-06	0.000936673	0.999061
chr2:27891044:A:G	EUR	hypogonad	phe_272	2.51271e-08	2.26577e-08	4.19801e-05	1.11469e-06	0.0010664	0.99889
chr2:27891044:A:G	EUR	hypogonad	phe_272_1	4.11185e-08	3.54252e-08	6.56343e-05	1.14671e-06	0.00112577	0.998807
chr22:43928847:C:G	EUR	hypogonad	phe_571_5	1.35962e-227	2.60079e-231	8.71028e-223	8.83543e-12	0.00196103	0.998039
chr22:43928847:C:G	EUR	hypogonad	phe_571	1.32957e-223	1.98632e-227	6.65232e-219	9.09952e-12	0.00204954	0.99795
chr22:43928847:C:G	EUR	hypogonad	phe_573_7	2.07161e-191	3.26191e-195	1.09272e-186	8.15114e-12	0.00173231	0.998268
chr22:43928847:C:G	EUR	hypogonad	phe_571_51	3.66466e-95	2.5273e-99	8.45561e-91	8.81252e-12	0.00195036	0.99805
chr22:43928847:C:G	EUR	hypogonad	phe_317_11	6.6052e-67	1.64407e-71	5.50087e-63	1.15621e-11	0.00287141	0.997129
chr22:43928847:C:G	EUR	hypogonad	phe_530_2	7.81223e-67	1.73647e-70	5.80878e-62	8.28354e-12	0.00177275	0.998227
chr22:43928847:C:G	EUR	hypogonad	phe_571_8	3.50929e-59	3.29313e-63	1.10171e-54	9.23275e-12	0.0020909	0.997909
chr22:43928847:C:G	EUR	hypogonad	phe_571_81	8.87351e-54	2.75742e-57	9.22492e-49	9.67234e-12	0.00223811	0.997762
chr22:43928847:C:G	EUR	hypogonad	phe_572	1.44823e-37	1.09918e-42	3.67647e-34	1.25308e-11	0.00319441	0.996806
chr22:43928847:C:G	EUR	hypogonad	phe_155	2.4066e-31	3.55989e-36	1.19059e-27	1.08122e-11	0.00261872	0.997381
chr22:43928847:C:G	EUR	hypogonad	phe_155_1	2.73026e-30	5.1962e-35	1.73791e-26	1.06689e-11	0.00257086	0.997429
chr22:43928847:C:G	EUR	hypogonad	phe_573_6	3.79381e-27	3.83503e-32	1.28354e-23	1.52851e-11	0.00411985	0.99588
chr22:43928847:C:G	EUR	hypogonad	phe_573_2	4.57558e-25	3.71956e-28	1.24395e-19	9.48691e-12	0.00217493	0.997825
chr22:43928847:C:G	EUR	hypogonad	phe_287_3	1.06272e-22	8.41311e-28	2.81475e-19	1.29354e-11	0.00333107	0.996669
chr22:43928847:C:G	EUR	hypogonad	phe_287	2.58611e-22	1.93667e-27	6.47993e-19	1.48574e-11	0.00397512	0.996025
chr22:43928847:C:G	EUR	hypogonad	phe_573_9	3.98844e-20	2.31429e-25	7.74562e-17	9.95891e-12	0.00233545	0.997665
chr22:43928847:C:G	EUR	hypogonad	phe_274_1	3.04981e-17	2.14823e-22	7.18213e-14	9.60138e-12	0.00221222	0.997788
chr22:43928847:C:G	EUR	hypogonad	phe_274	4.40433e-17	3.18247e-22	1.06388e-13	9.96291e-12	0.00233287	0.997667
chr22:43928847:C:G	EUR	hypogonad	phe_573	9.43787e-17	2.24787e-22	7.52382e-14	1.15256e-11	0.0028606	0.997139
chr22:43928847:C:G	EUR	hypogonad	phe_573_3	3.20699e-14	1.25141e-19	4.18754e-11	1.3538e-11	0.0035337	0.996466
chr22:43928847:C:G	EUR	hypogonad	phe_579_2	1.13375e-12	4.06956e-18	1.36165e-09	9.84084e-12	0.00229496	0.997705
chr22:43928847:C:G	EUR	hypogonad	phe_579	7.9282e-12	1.79809e-17	6.01599e-09	1.08065e-11	0.00261824	0.997382
chr22:43928847:C:G	EUR	hypogonad	phe_250_7	7.69132e-11	3.24038e-16	1.08361e-07	9.81407e-12	0.0022842	0.997716
chr22:43928847:C:G	EUR	hypogonad	phe_284	5.2805e-10	1.11109e-15	3.71648e-07	7.09618e-11	0.0227587	0.977241
chr22:43928847:C:G	EUR	hypogonad	phe_790_6	5.95158e-10	2.48224e-15	8.30773e-07	1.0243e-11	0.00243064	0.997569
chr22:43928847:C:G	EUR	hypogonad	phe_250_23	1.3999e-09	5.29277e-15	1.77005e-06	1.03335e-11	0.00245828	0.99754
chr22:43928847:C:G	EUR	hypogonad	phe_250_2	1.78116e-09	1.60558e-14	5.36688e-06	8.64597e-12	0.00189192	0.998103
chr22:43928847:C:G	EUR	hypogonad	phe_250	2.45452e-09	2.18259e-14	7.29595e-06	8.65294e-12	0.0018944	0.998098
chr22:43928847:C:G	EUR	hypogonad	phe_284_1	4.76517e-09	9.15591e-15	3.0626e-06	4.39509e-11	0.013715	0.986282
chr22:43928847:C:G	EUR	hypogonad	phe_537	1.51302e-08	2.59274e-14	8.6751e-06	1.10746e-11	0.00270819	0.997283
chr4:87260339:C:A	EUR	hypogonad	phe_573_7	3.95575e-18	9.93844e-34	1.36262e-31	0.00708936	0.97197	0.0209405
chr4:87260339:C:A	EUR	hypogonad	phe_571	6.2685e-12	9.54291e-11	1.30849e-08	0.00376936	0.51636	0.479871
chr4:87260339:C:A	EUR	hypogonad	phe_571_5	3.0535e-11	5.54061e-10	7.59701e-08	0.00385398	0.52797	0.468176
chr4:87260339:C:A	EUR	hypogonad	phe_571_51	1.65879e-10	6.5968e-09	9.04526e-07	0.000526737	0.0712958	0.928177
chr7:14991825:C:T	EUR	hypogonad	phe_250	3.50363e-18	2.17066e-24	2.49847e-20	8.60337e-05	0.990252	0.00966242
chr7:14991825:C:T	EUR	hypogonad	phe_250_2	9.33289e-18	8.79737e-24	1.01259e-19	8.60338e-05	0.990253	0.00966109
chr7:14991825:C:T	EUR	hypogonad	phe_250_24	4.18639e-08	2.25971e-10	2.60098e-06	8.25144e-05	0.949706	0.0502086
chrX:8938654:T:C	EUR	hypogonad	phe_796	6.56552e-09	8.96812e-95	8.68274e-06	2.293e-91	0.0212215	0.97877
chrX:8938654:T:C	EUR	hypogonad	phe_550	1.51314e-08	3.38157e-94	3.27395e-05	2.54246e-91	0.0236391	0.976328
chrX:110445924:A:G	EUR	hypogonad	phe_272	3.97195e-46	5.04677e-79	1.0109e-46	2.97905e-34	0.0587311	0.941269
chrX:110445924:A:G	EUR	hypogonad	phe_272_1	4.89178e-46	4.50677e-79	9.02736e-47	3.00697e-34	0.059291	0.940709
chrX:110445924:A:G	EUR	hypogonad	phe_272_13	3.69262e-15	1.06821e-43	2.13856e-11	3.90618e-34	0.0772795	0.922721
chrX:110445924:A:G	EUR	hypogonad	phe_411_4	2.11015e-13	4.23455e-44	8.48005e-12	4.84147e-34	0.0960506	0.903949
chrX:110445924:A:G	EUR	hypogonad	phe_550	3.90793e-12	1.99633e-44	3.99715e-12	4.31259e-34	0.0854342	0.914566
chrX:110445924:A:G	EUR	hypogonad	phe_411	1.40337e-11	2.58074e-41	5.1682e-09	4.74314e-34	0.0940802	0.90592
chrX:110445924:A:G	EUR	hypogonad	phe_411_8	1.64295e-09	5.39732e-38	1.08085e-05	2.15556e-34	0.0422087	0.95778
*p values are unadjusted logistic regression values from PheWAS
