# Supplementary material for: Discovery of novel ancestry specific genes for androgens and hypogonadism in Million Veteran Program Men
Source: Nat Commun. 2025 May 2;16:4104. doi: 10.1038/s41467-025-57372-x (PMC12048691; doi:10.1038/s41467-025-57372-x)
Supplement: Supplementary file 7 — Supplemental Dataset 5 [file 41467_2025_57372_MOESM7_ESM.xlsx]

## Sheet: Supplementary Data 5
Supplementary Data 5. MVP Meta-Analysis Results for Total Testosterone, Free Testosterone, SHBG levels and Hypogonadism
METAL									EUR			AFR			AMR			EAS			Heterogeneity								UKBB validation
pheno	CHR	BP	rsid	SNP	A1	BETA	SE	P	BETA	SE	A1	BETA	SE	A1	BETA	SE	A1	BETA	SE	A1	HetISq	HetChiSq	HetDf	HetPVal	consequence	gene	missense	phewas	hg19_coord	ukbb_proxy	ukbb_beta	ukbb_se	ukbb_p
shbg	2	27508073	rs1260326	chr2:27508073:T:C	t	-0.071	0.0099	6.651e-13	-0.0685393	0.0111358	T	-0.128891	0.0357737	T	-0.0595513	0.0304545	T	-0.0466128	0.0602526	T	2.2	3.069	3	0.3812	missense_variant,splice_region_variant,downstream_gene_variant,splice_region_variant,non_coding_transcript_exon_variant	GCKR	missense	phe_274_1,phe_274,phe_272_12,phe_272_1,phe_272,phe_250_2,phe_250,phe_274_11,phe_272_13,phe_571_5,phe_571,phe_317,phe_573_7,phe_317_1,phe_250_7	chr2:27730940	chr2:27730940	-0.06159	0.00309288	2.7e-91
shbg	14	94378610	rs28929474	chr14:94378610:C:T	c	0.3869	0.0384	7.826e-24	0.397169	0.0399568	T	0.280057	0.232845	T	0.281461	0.213667	T	-0.625959	0.467315	T	43.1	5.275	3	0.1527	missense_variant,downstream_gene_variant,3_prime_UTR_variant,NMD_transcript_variant	SERPINA1	missense	phe_270_34,phe_270_3,phe_270,phe_573_2,phe_277_6,phe_573_7,phe_571_51,phe_796,phe_571,phe_571_5,phe_496_1,phe_411,phe_411_4	chr14:94844947	chr14:94844947	-0.221657	0.0108846	1.2e-95
shbg	3	136206349	rs1154988	chr3:136206349:T:A	t	0.0612	0.0112	4.124e-08	0.0573604	0.0133024	T	0.0335347	0.0269334	T	0.115845	0.0347519	T	0.169687	0.0831895	T	43.7	5.331	3	0.1491	upstream_gene_variant	RPL31P23			chr3:135925191	chr3:135925191	0.0431236	0.00362042	2.7e-35
shbg	17	49293087	rs75904857	chr17:49293087:T:G	g	-0.1055	0.0183	8.012e-09	0.104516	0.020105	G	0.155609	0.0647598	G	0.069071	0.0630448	G	0.245442	0.288614	G	0	1.16	3	0.7625	downstream_gene_variant,3_prime_UTR_variant,intron_variant,NMD_transcript_variant,upstream_gene_variant,intron_variant,non_coding_transcript_variant	ZNF652,MIR6129,FLJ40194			chr17:47370449	chr17:47370449	-0.0742587	0.00537779	9.6e-47
shbg	17	7630105	rs1799941	chr17:7630105:G:A	g	0.2295	0.0117	4.996e-86	0.229583	0.0125725	A	0.162555	0.0507492	A	0.245025	0.0420844	A	0.392877	0.170261	A	0	2.817	3	0.4207	upstream_gene_variant,intron_variant,5_prime_UTR_variant	SAT2,SHBG		phe_427_2	chr17:7533423	chr17:7533423	-0.196601	0.00343697	0
shbg	17	7385721	rs1905149690	chr17:7385721:C:T	c	0.8396	0.1336	3.317e-10	0.850218	0.139014	T	-0.135122	0.94986	T	0.377383	0.566894	T	139.801	105.337	T	0	0.699	1	0.4031	downstream_gene_variant,intron_variant,intron_variant,non_coding_transcript_variant,upstream_gene_variant,intron_variant,NMD_transcript_variant	PLSCR3,TNK1			chr17:7289040	chr17:7385871	0.100374	0.0136181	2.8e-14
shbg	3	13198661	rs373867150	chr3:13198661:T:C	c	-2.0134	0.3669	4.064e-08	-0.732705	80.1141	C			C	5.95868	6.34043	C	2.01342	0.366875	C	0	0	0	1	intron_variant	IQSEC1			chr3:13240161	chr3:13198592	0.0443996	0.0271096	0.1
shbg	19	17236045	rs202200760	chr19:17236045:G:C	g	0.1759	0.0234	5.975e-14	0.167764	0.0253911	C	0.104839	0.130199	C	0.280064	0.0711322	C	-0.45872	0.322149	C	53.2	6.405	3	0.0935	missense_variant	NR2F6	missense		chr19:17346854	chr19:17346854	-0.120055	0.00859412	8.6e-48
shbg	6	117888684	rs1177674496	chr6:117888684:C:A	c	2.2393	0.4028	2.705e-08			A			A			A	2.23934	0.402792	A	0	0	0	1	intergenic_variant	-			chr6:118209847	chr6:117888141	0.00434491	0.0473394	0.73
shbg	6	117372594	rs1014617424	chr6:117372594:T:A	t	2.2722	0.4103	3.068e-08			A			A			A	2.2722	0.410327	A	0	0	0	1	intron_variant	ROS1			chr6:117693757	chr6:117372624	-0.00101821	0.00304575	0.81
shbg	12	21228257	rs12369359	chr12:21228257:T:G	g	0.0711	0.0123	7.234e-09	-0.0673671	0.01475	G	-0.105893	0.0296508	G	-0.069392	0.0402634	G	0.0228636	0.0616967	G	19.2	3.711	3	0.2944	intron_variant	SLCO1B1			chr12:21381191	chr12:21381191	0.0530818	0.00410634	5.5e-40
shbg	14	102737013	rs1023921425	chr14:102737013:C:T	c	1.6857	0.3028	2.585e-08	21.9339	67.5001	T	1.68552	0.30284	T	-12.5162	112.567	T			T	0	0	0	1	intergenic_variant	-			chr14:103203350	chr14:102736987	0.0032608	0.00493099	0.39
shbg	17	49371831	rs11650886	chr17:49371831:G:A	g	0.1094	0.0182	1.867e-09	0.106621	0.0201348	A	0.160425	0.0611017	A	0.075335	0.0626949	A	0.387798	0.266073	A	0	2.108	3	0.5504	downstream_gene_variant,upstream_gene_variant,intron_variant,non_coding_transcript_variant,regulatory_region_variant	ZNF652-AS1,-			chr17:47449193	chr17:47449193	-0.0750321	0.00539291	2.9e-47
shbg	22	43928850	rs738408	chr22:43928850:C:T	c	0.0756	0.0112	1.615e-11	0.0655825	0.0131189	T	0.0488584	0.0361158	T	0.130335	0.0299566	T	0.146306	0.0669002	T	44.9	5.442	3	0.1421	synonymous_variant,3_prime_UTR_variant,NMD_transcript_variant,non_coding_transcript_exon_variant,upstream_gene_variant,regulatory_region_variant	PNPLA3,-			chr22:44324730	chr22:44324730	-0.0510316	0.0036894	9e-43
shbg	15	96171587	rs56332871	chr15:96171587:C:A	c	0.0793	0.0104	2.201e-14	0.0758274	0.0123394	A	0.0847646	0.0267948	A	0.105019	0.0309014	A	0.0231052	0.0640368	A	0	1.417	3	0.7016	upstream_gene_variant,intron_variant,non_coding_transcript_variant,non_coding_transcript_exon_variant,regulatory_region_variant,TF_binding_site_variant	-,NR2F2-AS1			chr15:96714816	chr15:96714816	-0.0472832	0.00342889	1.7e-47
shbg	23	110586953	rs5942976	chrX:110586953:G:C	g	0.0765	0.007	5.326e-28	0.0832055	0.00803591	C	0.0549542	0.0178083	C	0.0708349	0.0234908	C	-0.1453	0.105904	C	54.6	6.606	3	0.08556					chr23:109830181	chr23:109830181	-0.062701	0.00219087	1.9e-187
shbg	19	7969334	rs983059793	chr19:7969334:G:A	g	2.5096	0.4468	1.942e-08	37.1697	66.6157	A			A	357.684	947.919	A	2.50956	0.446772	A	0	0	0	1	intron_variant,downstream_gene_variant	ELAVL1			chr19:8034218	chr19:7969328	0.0428706	0.042998	0.24
shbg	10	63211997	rs1847418998	chr10:63211997:TAAG:T	taag	0.1359	0.0095	2.967e-46	0.135401	0.0109667	T	0.150204	0.0266377	T	0.127686	0.0308082	T	0.104993	0.0672436	T	0	0.551	3	0.9075	upstream_gene_variant,intron_variant,intron_variant,non_coding_transcript_variant,downstream_gene_variant	JMJD1C			chr10:64971757	chr10:63211951	0.00211386	0.0040446	0.45
shbg	10	63715152	rs7068032	chr10:63715152:A:G	a	-0.0542	0.0095	9.915e-09	-0.0591886	0.0110557	A	-0.0518182	0.0253796	A	-0.0460759	0.0293684	A	0.0534888	0.06449	A	2	3.06	3	0.3825	intron_variant,non_coding_transcript_variant	-			chr10:65474912	chr10:65474912	-0.030248	0.00307988	6.9e-24
hypogonad	2	31764290	rs1553344333	chr2:31764290:G:A	g	-0.1708	0.023	9.749e-14	-0.165588	0.0244335	A	-0.177905	0.101673	A	-0.24797	0.0920222	A	-0.283957	0.45424	A	0	0.953	3	0.8126	regulatory_region_variant,intergenic_variant	-
hypogonad	2	32456031	rs72800804	chr2:32456031:G:T	g	-0.1386	0.0229	1.356e-09	-0.137594	0.0243518	T	-0.134559	0.0996522	T	-0.143616	0.0925871	T	-0.454522	0.46198	T	0	0.568	3	0.9036	intron_variant	BIRC6
hypogonad	2	27891044	rs2305929	chr2:27891044:A:G	g	-0.059	0.0105	2.004e-08	0.0688635	0.0114939	G	0.0116716	0.042729	G	-0.000153012	0.0351122	G	0.0448682	0.0990274	G	48.4	5.817	3	0.1208	upstream_gene_variant,intron_variant,intron_variant,NMD_transcript_variant,intron_variant,non_coding_transcript_variant,regulatory_region_variant	RBKS,BABAM2,MRPL33,-		phe_274_1,phe_274,phe_272,phe_272_1
hypogonad	2	27508073	rs1260326	chr2:27508073:T:C	t	0.0897	0.008	4.489e-29	0.0910831	0.00900836	T	0.1162	0.0248865	T	0.0682099	0.026269	T	-0.0197059	0.0718231	T	30.7	4.328	3	0.2281	missense_variant,splice_region_variant,downstream_gene_variant,splice_region_variant,non_coding_transcript_exon_variant	GCKR	missense	phe_274_1,phe_274,phe_272_12,phe_272_1,phe_272,phe_250_2,phe_250,phe_274_11,phe_272_13,phe_571_5,phe_571,phe_317,phe_573_7,phe_317_1,phe_250_7
hypogonad	14	94378610	rs28929474	chr14:94378610:C:T	c	-0.3341	0.032	1.462e-25	-0.335695	0.0332877	T	-0.233611	0.154367	T	-0.366229	0.183143	T	-0.144144	0.654928	T	0	0.471	3	0.9251	missense_variant,downstream_gene_variant,3_prime_UTR_variant,NMD_transcript_variant	SERPINA1	missense	phe_270_34,phe_270_3,phe_270,phe_573_2,phe_277_6,phe_573_7,phe_571_51,phe_796,phe_571,phe_571_5,phe_496_1,phe_411,phe_411_4
hypogonad	1	26958422	rs79598313	chr1:26958422:C:T	c	0.1616	0.0287	1.831e-08	0.148394	0.0302872	T	0.213158	0.143443	T	0.297902	0.119674	T	1.31211	0.69425	T	29.2	4.239	3	0.2368	intron_variant	KDF1		phe_274_1,phe_274
hypogonad	17	49250821	rs28397663	chr17:49250821:C:T	c	0.0666	0.0085	3.777e-15	0.0624676	0.00919461	T	0.08802	0.0343115	T	0.108074	0.0297744	T	0.00052986	0.0858472	T	0	2.438	3	0.4865	intron_variant,non_coding_transcript_variant	FLJ40194
hypogonad	17	7630105	rs1799941	chr17:7630105:G:A	g	-0.2381	0.0096	1.21e-136	-0.242851	0.010338	A	-0.168267	0.0354073	A	-0.24675	0.0368893	A	-0.106517	0.185861	A	22	3.845	3	0.2787	upstream_gene_variant,intron_variant,5_prime_UTR_variant	SAT2,SHBG		phe_427_2
hypogonad	17	1749797	rs3976	chr17:1749797:G:A	g	-0.0649	0.009	6.925e-13	-0.0630357	0.0107963	A	-0.0723159	0.020706	A	-0.0506914	0.0292206	A	-0.151794	0.0852593	A	0	1.529	3	0.6755	intron_variant	SERPINF2
hypogonad	4	103730396	rs1482582	chr4:103730396:A:C	c	-0.0662	0.0113	5.179e-09	0.0611421	0.0124081	C	-0.0293475	0.0197483	A	0.0749961	0.0292071	C	0.092725	0.0784716	C	0	1.059	2	0.5889	intergenic_variant	-
hypogonad	19	17236045	rs202200760	chr19:17236045:G:C	g	-0.1274	0.0191	2.433e-11	-0.127243	0.0205245	C	-0.20974	0.091493	C	-0.0879103	0.0645235	C	0.227	0.357022	C	0	2.203	3	0.5313	missense_variant	NR2F6	missense
hypogonad	12	2799164	rs56196860	chr12:2799164:C:A	c	-0.3056	0.0241	9.689e-37	-0.31231	0.0259235	A	-0.129075	0.113148	A	-0.270293	0.0834499	A	-0.600203	0.541796	A	0	2.766	3	0.4292	missense_variant,downstream_gene_variant,upstream_gene_variant,non_coding_transcript_exon_variant,intron_variant,non_coding_transcript_variant	FKBP4,-,ITFG2-AS1	missense
hypogonad	23	62823058	rs7474269	chrX:62823058:T:C	t	-0.1807	0.0289	4.018e-10	-0.18278	0.0331379	T	-0.0983364	0.0761725	T	-0.258575	0.0965423	T	-1.17317	0.467031	T	54.5	6.591	3	0.08614
hypogonad	23	57965238	rs2179580	chrX:57965238:C:T	c	-0.0429	0.007	7.049e-10	-0.042801	0.00779066	C	-0.0908858	0.027471	C	-0.017604	0.0196598	C	-0.0223458	0.0605514	C	43.5	5.305	3	0.1508
hypogonad	23	62504529	rs768853122	chrX:62504529:C:T	c	-0.4246	0.0698	1.175e-09	-0.472808	0.104086	T	-0.511051	0.182882	T	-0.318594	0.11133	T	-0.818205	0.664873	T	0	1.813	3	0.612
hypogonad	23	62589815	rs367635475	chrX:62589815:G:A	g	-3.803	0.6317	1.74e-09	-4.3698	0.827191	A	-3.21944	2.09253	A	-2.50194	1.14183	A	-7.33037	4.21093	A	0	2.537	3	0.4687
hypogonad	23	62668109	rs12382538	chrX:62668109:A:G	g	3.7998	0.6413	3.116e-09	-4.4827	0.846096	G	-2.39972	2.02005	G	-2.5253	1.16112	G	-7.84864	4.28001	G	4.9	3.153	3	0.3686
hypogonad	23	62802646	rs6650071	chrX:62802646:A:G	g	0.2528	0.0427	3.142e-09	-0.236701	0.0485001	G	-0.375488	0.174653	G	-0.233547	0.109833	G	-0.59739	0.362303	G	0	1.876	3	0.5986
hypogonad	23	56372461	rs6612531	chrX:56372461:G:A	g	-0.0436	0.0074	3.76e-09	-0.0396706	0.00781107	G	-0.0807329	0.0248867	G	0.0217811	0.0196395	A	-0.0446062	0.0650135	G	36.7	3.158	2	0.2062
hypogonad	23	64511871	rs5918548	chrX:64511871:A:T	a	-0.2996	0.0512	4.689e-09	-0.235178	0.0592451	A	-0.320613	0.124727	A	-0.628429	0.178397	A	-2.70575	0.866214	A	77.4	13.272	3	0.004084
hypogonad	23	62836283	rs9724048	chrX:62836283:A:T	a	-0.2246	0.0386	5.991e-09	-0.213774	0.0454224	A	-0.121252	0.0894569	A	-0.461007	0.133665	A	-1.41202	0.547271	A	68.5	9.538	3	0.02293
hypogonad	23	62793862	rs6650067	chrX:62793862:A:C	c	3.3687	0.5819	7.058e-09	-3.76508	0.786174	C	-3.22514	2.16226	C	-2.34629	0.967185	C	-8.94059	4.11918	C	8	3.263	3	0.3529
hypogonad	23	57438218	rs28827315	chrX:57438218:T:C	c	0.0392	0.0068	7.35e-09	-0.0392202	0.00757926	C	-0.0823278	0.027496	C	-0.0162351	0.0191934	C	-0.0125444	0.0580016	C	33.6	4.516	3	0.2108
hypogonad	23	62727050	rs6650080	chrX:62727050:C:A	c	-0.2092	0.0362	7.772e-09	-0.206664	0.0438781	C	-0.121908	0.0772515	C	-0.364785	0.119666	C	-1.4403	0.53804	C	65.1	8.602	3	0.03507
hypogonad	23	64435701	rs5964780	chrX:64435701:C:T	c	-0.2931	0.051	8.87e-09	-0.213134	0.0600453	C	-0.358913	0.11868	C	-0.600654	0.169287	C	-2.43474	0.798307	C	77.9	13.549	3	0.003589
hypogonad	23	58522453	rs3005544	chrX:58522453:T:G	t	-0.2067	0.0366	1.576e-08	-0.254746	0.0459695	T	-0.0446941	0.068156	T	-0.365396	0.134841	T	-0.871815	0.588427	T	68.8	9.606	3	0.02223
hypogonad	23	58531776	rs3006225	chrX:58531776:T:G	t	-0.2021	0.0359	1.891e-08	-0.248043	0.044928	T	-0.0428261	0.0676999	T	-0.360141	0.133801	T	-0.8895	0.595719	T	68.3	9.47	3	0.02365
hypogonad	23	58399288	rs6521697	chrX:58399288:T:A	t	-0.1956	0.035	2.373e-08	-0.266826	0.0467008	T	-0.0572415	0.0586069	T	-0.273136	0.128581	T	-0.873126	0.575599	T	69.4	9.796	3	0.02039
hypogonad	23	58236255	rs5947426	chrX:58236255:A:T	a	-0.237	0.0426	2.72e-08	-0.351179	0.0599432	A	-0.055202	0.0660191	A	-0.460213	0.161648	A	-0.56158	0.609903	A	78.1	13.702	3	0.00334
hypogonad	23	62750588	rs145466514	chrX:62750588:A:T	t	3.6118	0.6535	3.266e-08	-4.0587	0.836504	T	-2.9221	2.6389	T	-2.48258	1.08087	T	-8.41151	4.27358	T	24.9	2.663	2	0.2641
hypogonad	23	62799639	rs6608444	chrX:62799639:C:G	c	-0.2091	0.0382	4.253e-08	-0.204804	0.0458642	C	-0.0870023	0.081876	C	-0.472965	0.131662	C	-1.59049	0.57836	C	76	12.482	3	0.005902
hypogonad	23	62512526	rs12391266	chrX:62512526:G:A	g	-0.2363	0.0432	4.362e-08	-0.218793	0.0512676	G	-0.131303	0.0959196	G	-0.536836	0.150186	G	-1.56109	0.652852	G	70	9.991	3	0.01864
hypogonad	23	62624203	rs9723538	chrX:62624203:G:C	g	-0.2363	0.0432	4.362e-08	-0.218793	0.0512676	G	-0.131303	0.0959196	G	-0.536836	0.150186	G	-1.56109	0.652852	G	70	9.991	3	0.01864
hypogonad	23	62838335	rs6653149	chrX:62838335:G:C	g	-0.1838	0.0336	4.655e-08													42.5	5.214	3	0.1568
hypogonad	23	63989697	rs150278606	chrX:63989697:G:A	g	-0.4774	0.0874	4.7e-08	-0.460495	0.132536	A	-0.588076	0.367955	A	-0.444192	0.124628	A	-1.2703	0.670661	A	0	1.723	3	0.6319
hypogonad	23	56875190	rs6611580	chrX:56875190:G:C	g	-0.0436	0.008	4.886e-08													0	0	0	1
hypogonad	23	62720279	rs180793086	chrX:62720279:G:A	g	-3.7039	0.6793	4.963e-08	-4.31275	0.878405	A	-2.22923	1.98693	A	-2.37189	1.10332	A	-8.79962	4.54103	A	37.7	3.213	2	0.2006
hypogonad	12	21178615	rs4149056	chr12:21178615:T:C	c	-0.0753	0.0112	1.825e-11	0.0779513	0.0121543	C	0.0737243	0.0505564	C	0.0845801	0.0377808	C	-0.121056	0.109284	C	16.5	3.594	3	0.3088	missense_variant	SLCO1B1	missense
hypogonad	12	20464872	rs61912060	chr12:20464872:A:G	g	-0.1517	0.0276	3.849e-08	0.144749	0.0287867	G	0.261502	0.134208	G	0.13564	0.149929	G	0.78344	0.569381	G	0	1.872	3	0.5995	intron_variant,intron_variant,non_coding_transcript_variant	PDE3A
hypogonad	15	53447229	rs79391862	chr15:53447229:A:C	c	-0.2408	0.0365	4.297e-11	0.267864	0.0381079	C	0.0869664	0.179471	C	-0.169803	0.194144	C	-0.0692429	0.771758	C	51.6	6.196	3	0.1025	intron_variant,non_coding_transcript_variant	-
hypogonad	15	51241858	rs7175531	chr15:51241858:T:C	t	-0.0449	0.0081	2.613e-08	-0.0356997	0.00932463	T	-0.0818057	0.0213936	T	-0.0673189	0.0257293	T	-0.0161131	0.0755065	T	46.1	5.566	3	0.1347	intron_variant,intron_variant,non_coding_transcript_variant,upstream_gene_variant	CYP19A1,MIR4713HG,MIR4713
hypogonad	8	76970957	rs6472995	chr8:76970957:G:A	g	0.0553	0.0087	1.824e-10	0.0587876	0.0103315	G	0.0291315	0.019695	G	0.0816814	0.0292318	G	0.0743001	0.0847952	G	0	2.728	3	0.4354	upstream_gene_variant	MIR3149
hypogonad	12	120978819	rs1169289	chr12:120978819:C:G	g	-0.042	0.0077	4.277e-08	0.0524976	0.00900002	G	0.0343048	0.0185911	G	-0.0114452	0.0251872	G	-0.0589223	0.0773473	G	63.4	8.2	3	0.04206	synonymous_variant,non_coding_transcript_exon_variant,intron_variant,non_coding_transcript_variant,synonymous_variant,NMD_transcript_variant,regulatory_region_variant	HNF1A,HNF1A-AS1,-		phe_272,phe_272_1
hypogonad	4	68672462	rs7696472	chr4:68672462:G:A	g	-0.0505	0.009	1.727e-08	-0.0500562	0.00896322	A	0.0451741	0.017844	G	0.0507311	0.0253776	G	0.205232	0.0759041	G	0	0	0	1	upstream_gene_variant	UGT2B15
hypogonad	7	14979634	rs9986829	chr7:14979634:G:A	g	0.0607	0.0085	8.71e-13	0.0578632	0.00903582	G	-0.0657521	0.0181795	A	0.0817274	0.0267005	G	0.0897127	0.0745418	G	0	1.028	2	0.5982	upstream_gene_variant	DGKB
hypogonad	14	24402324	rs11620783	chr14:24402324:C:T	c	0.0497	0.0083	2.388e-09	0.0505315	0.00903002	T	0.0760069	0.0340972	T	0.0263693	0.0281955	T	0.196742	0.122125	T	0	2.404	3	0.493	intron_variant,regulatory_region_variant	NYNRIN,-
hypogonad	23	8948222	rs112800586	chrX:8948222:G:A	g	-0.1474	0.0063	2.94e-119	-0.148742	0.0071719	A	-0.131798	0.0173013	A	-0.152501	0.0242664	A	-0.23155	0.0608333	A	0	2.654	3	0.448
hypogonad	16	28883809	rs8061590	chr16:28883809:A:G	g	-0.0593	0.0077	1.978e-14													43.2	5.28	3	0.1524	intron_variant,upstream_gene_variant,downstream_gene_variant,regulatory_region_variant	ATP2A1,-,ATP2A1-AS1
hypogonad	16	28362840	rs201918842	chr16:28362840:G:C	g	0.043	0.0079	4.663e-08													12.3	3.422	3	0.331	5_prime_UTR_variant,upstream_gene_variant,regulatory_region_variant	NPIPB6,-
hypogonad	17	49302124	rs34666276	chr17:49302124:T:C	c	-0.0659	0.0084	3.305e-15	0.062167	0.00919317	C	0.0663868	0.0290499	C	0.117721	0.0298395	C	0.00488803	0.0835944	C	9.6	3.318	3	0.3451	intron_variant,intron_variant,NMD_transcript_variant,intron_variant,non_coding_transcript_variant	ZNF652,FLJ40194
hypogonad	15	43464986	rs190543502	chr15:43464986:T:C	c	-0.1413	0.0255	3.087e-08													0	0.503	3	0.9181	intron_variant,intron_variant,non_coding_transcript_variant	TP53BP1
hypogonad	7	98310675	rs376407406	chr7:98310675:T:A	t	0.0565	0.0097	5.403e-09	0.0590328	0.0116363	A	0.0496089	0.0213445	A	0.0539767	0.033148	A	0.0306068	0.0869493	A	0	0.19	3	0.9792	intron_variant,intron_variant,non_coding_transcript_variant,upstream_gene_variant,downstream_gene_variant	BAIAP2L1,BRI3
hypogonad	16	53788475	rs62033405	chr16:53788475:C:T	c	0.0579	0.0083	2.942e-12	0.058033	0.00911482	T	0.0888256	0.0291979	T	0.0365537	0.0288896	T	0.06961	0.0906763	T	0	1.482	3	0.6865	intron_variant,NMD_transcript_variant,intron_variant,intron_variant,non_coding_transcript_variant	FTO
hypogonad	10	5209519	rs7893850	chr10:5209519:A:G	g	-0.0728	0.0112	8.779e-11	0.0634723	0.0124697	G	0.0336379	0.0449842	G	0.138561	0.0333135	G	0.281518	0.0991002	G	68.6	9.552	3	0.02279	intron_variant,downstream_gene_variant	AKR1C4,ARL4AP3
hypogonad	22	43928847	rs738409	chr22:43928847:C:G	g	0.0831	0.0091	6.049e-20	-0.0844539	0.0106401	G	-0.0458837	0.0251065	G	-0.111066	0.0257467	G	-0.135622	0.0797962	G	19.7	3.738	3	0.2911	missense_variant,3_prime_UTR_variant,NMD_transcript_variant,non_coding_transcript_exon_variant,upstream_gene_variant,regulatory_region_variant	PNPLA3,-	missense	phe_571_5,phe_571,phe_573_7,phe_571_51,phe_317_11,phe_530_2,phe_571_8,phe_571_81,phe_572,phe_155,phe_155_1,phe_573_6,phe_573_2,phe_287_3,phe_287,phe_573_9,phe_274_1,phe_274,phe_573,phe_573_3,phe_579_2,phe_579,phe_250_7,phe_284,phe_790_6,phe_250_23,phe_250_2,phe_250,phe_284_1,phe_537
hypogonad	15	96171587	rs56332871	chr15:96171587:C:A	c	-0.0747	0.0083	3.219e-19	-0.0702766	0.00995031	A	-0.0791363	0.019153	A	-0.110171	0.0270109	A	-0.043394	0.0756305	A	0	1.984	3	0.5757	upstream_gene_variant,intron_variant,non_coding_transcript_variant,non_coding_transcript_exon_variant,regulatory_region_variant,TF_binding_site_variant	-,NR2F2-AS1
hypogonad	6	105014129	rs314272	chr6:105014129:G:A	g	0.0527	0.0084	3.767e-10													8.3	2.18	2	0.3362	intron_variant	LIN28B
hypogonad	8	80454101	rs578210	chr8:80454101:T:C	c	0.0538	0.0097	3.346e-08	-0.0552485	0.0104533	C	0.0337635	0.0221845	T	-0.0543717	0.0283779	C	-0.0369275	0.0834173	C	0	0.178	2	0.9148	intron_variant,non_coding_transcript_variant	-
hypogonad	23	110440911	rs2883091	chrX:110440911:G:C	g	-0.0876	0.0062	2.615e-45	-0.0844583	0.00652302	C	0.0230425	0.0133744	G	-0.12769	0.0205667	C	-0.0502381	0.110466	C	47.8	3.834	2	0.147
hypogonad	10	63353036	rs10822160	chr10:63353036:T:G	g	0.1357	0.0076	1.213e-70	-0.136707	0.00889825	G	-0.116219	0.0185226	G	-0.141807	0.0266862	G	-0.126862	0.0769499	G	0	0.936	3	0.8167	intron_variant,intron_variant,non_coding_transcript_variant	JMJD1C
hypogonad	10	65496760	rs10996471	chr10:65496760:C:G	g	0.0436	0.0076	1.165e-08	-0.0352666	0.00902708	G	-0.0749208	0.0174361	G	-0.0553711	0.0271686	G	0.0346719	0.0784016	G	39.5	4.961	3	0.1747	intergenic_variant	-
hypogonad	23	67717865	rs5918764	chrX:67717865:A:G	a	0.0639	0.0085	6.09e-14	0.0655536	0.0121917	A	0.0565599	0.0126578	A	0.0718834	0.0346288	A	0.118654	0.219288	A	0	0.573	3	0.9026
hypogonad	23	67105003	rs73632187	chrX:67105003:G:A	g	0.0685	0.0103	2.912e-11	0.0667985	0.0122832	A	0.0650665	0.0208713	A	0.0977436	0.0461568	A	0.167284	0.254958	A	0	0.64	3	0.8872
hypogonad	23	66578375	rs1576625	chrX:66578375:C:T	c	0.0588	0.0095	7.154e-10	0.0541946	0.0100998	C	-0.0538925	0.0140334	T	0.073715	0.0290281	C	0.197809	0.194786	C	0	1.874	2	0.3918
hypogonad	23	65385452	rs2213532	chrX:65385452:C:T	c	-0.3083	0.0529	5.614e-09	-0.237651	0.060321	C	-0.379562	0.136805	C	-0.673088	0.189831	C	-2.26276	0.941741	C	72	10.719	3	0.01335
hypogonad	23	65405561	rs5918947	chrX:65405561:C:A	c	-0.31	0.0532	5.659e-09	-0.238172	0.0607334	C	-0.387732	0.137087	C	-0.664746	0.190457	C	-2.26894	0.943156	C	71.6	10.576	3	0.01425
hypogonad	23	65386213	rs5918944	chrX:65386213:A:G	a	-0.1674	0.0299	2.24e-08	-0.139681	0.0332195	A	-0.316566	0.111671	A	-0.217352	0.0891774	A	-1.49426	0.650185	A	60.1	7.51	3	0.05729
hypogonad	23	65316663	rs5918938	chrX:65316663:T:G	t	-0.2658	0.0484	3.99e-08													69.6	9.874	3	0.01967
hypogonad	23	65450039	rs4621963	chrX:65450039:A:G	a	-0.276	0.0503	4.17e-08	-0.213756	0.0577689	A	-0.314848	0.126942	A	-0.61329	0.1785	A	-2.06801	0.884486	A	70	9.989	3	0.01866
hypogonad	23	65450058	rs4592171	chrX:65450058:A:G	a	-0.276	0.0503	4.17e-08	-0.213756	0.0577689	A	-0.314848	0.126942	A	-0.61329	0.1785	A	-2.06801	0.884486	A	70	9.989	3	0.01866
hypogonad	23	65470380	rs11310454	chrX:65470380:AC:A	ac	-0.276	0.0503	4.17e-08	-0.213756	0.0577689	AC	-0.314848	0.126942	AC	-0.61329	0.1785	AC	-2.06801	0.884486	AC	70	9.989	3	0.01866
total	2	31863105	rs577845405	chr2:31863105:AG:A	ag	0.0998	0.0114	2.313e-18	0.0950846	0.0122624	A	0.12386	0.0492596	A	0.131909	0.0417385	A	0.219093	0.189144	A	0	1.376	3	0.7112	downstream_gene_variant	MEMO1,DPY30			chr2:32088174	chr2:32088174	-0.215861	0.00967376	4e-112
total	2	32456031	rs72800804	chr2:32456031:G:T	g	0.0862	0.0115	7.786e-14	0.0836243	0.0123635	T	0.134915	0.0499202	T	0.070599	0.0428138	T	0.310967	0.194949	T	0	2.458	3	0.483	intron_variant	BIRC6			chr2:32681099	chr2:32681099	-0.169851	0.00790055	4.9e-104
total	10	79314368	rs1782652	chr10:79314368:T:A	t	-0.0277	0.0047	3.866e-09	-0.0283842	0.00474274	A	-0.00136287	0.00936355	T	0.0122992	0.0120791	T	0.00981801	0.0344189	A	17.3	1.209	1	0.2715	3_prime_UTR_variant	ZMIZ1			chr10:81074125	chr10:81074125	0.016497	0.00315997	2.9e-08
total	2	27508073	rs1260326	chr2:27508073:T:C	t	-0.0411	0.004	2.964e-24	-0.0411937	0.00459742	T	-0.0363942	0.012597	T	-0.0421305	0.0124088	T	-0.0594069	0.0314409	T	0	0.486	3	0.922	missense_variant,splice_region_variant,downstream_gene_variant,splice_region_variant,non_coding_transcript_exon_variant	GCKR	missense	phe_274_1,phe_274,phe_272_12,phe_272_1,phe_272,phe_250_2,phe_250,phe_274_11,phe_272_13,phe_571_5,phe_571,phe_317,phe_573_7,phe_317_1,phe_250_7	chr2:27730940	chr2:27730940	-0.06159	0.00309288	2.7e-91
total	14	94378610	rs28929474	chr14:94378610:C:T	c	0.2186	0.0159	7.979e-43	0.22671	0.0166611	T	0.136817	0.0764777	T	0.134574	0.0803535	T	-0.00817595	0.315323	T	0	2.991	3	0.393	missense_variant,downstream_gene_variant,3_prime_UTR_variant,NMD_transcript_variant	SERPINA1	missense	phe_270_34,phe_270_3,phe_270,phe_573_2,phe_277_6,phe_573_7,phe_571_51,phe_796,phe_571,phe_571_5,phe_496_1,phe_411,phe_411_4	chr14:94844947	chr14:94844947	-0.221657	0.0108846	1.2e-95
total	19	2792130	rs1076447	chr19:2792130:C:G	g	-0.023	0.0041	2.548e-08	0.0257625	0.00501893	G	0.0197559	0.00904245	G	0.017665	0.0132703	G	-0.0175925	0.0323823	G	0	2.165	3	0.5389	intron_variant,intron_variant,non_coding_transcript_variant,upstream_gene_variant	THOP1			chr19:2792128	chr19:2792128	-0.0321005	0.00336704	8.9e-23
total	3	136393075	rs1145106	chr3:136393075:G:A	g	0.0273	0.0043	1.751e-10	0.0257448	0.00510863	G	0.0204664	0.00965344	G	0.0444477	0.0138261	G	0.108244	0.0442948	G	45.2	5.471	3	0.1404	intron_variant,intron_variant,NMD_transcript_variant	STAG1			chr3:136111917	chr3:136111917	0.0372608	0.00341535	3.3e-30
total	1	26958422	rs79598313	chr1:26958422:C:T	c	-0.104	0.0146	9.222e-13	-0.101712	0.0154312	T	-0.103537	0.0730047	T	-0.125378	0.0565136	T	-0.373122	0.290879	T	0	1.021	3	0.7961	intron_variant	KDF1		phe_274_1,phe_274	chr1:27284913	chr1:27284913	0.145733	0.0100241	3.1e-50
total	17	49276125	rs1124881	chr17:49276125:G:T	g	-0.0339	0.0039	5.444e-18	-0.0350093	0.00456291	G	-0.0331111	0.00990788	G	-0.0195334	0.0130003	G	-0.0762288	0.0329353	G	0	2.938	3	0.4012	intron_variant,non_coding_transcript_variant	FLJ40194			chr17:47353487	chr17:47353487	-0.0492319	0.00303067	1.3e-63
total	9	83980816	rs296890	chr9:83980816:C:A	c	0.0269	0.0042	1.884e-10	0.0286141	0.00514414	A	0.0308741	0.00879152	A	0.000717879	0.0146121	A	0.032099	0.0346971	A	15.5	3.548	3	0.3145	5_prime_UTR_variant,upstream_gene_variant,regulatory_region_variant	RMI1,HNRNPK,-			chr9:86595731	chr9:86595731	-0.035454	0.00347245	3.2e-27
total	11	2157100	rs11564722	chr11:2157100:C:T	c	0.0284	0.0044	1.669e-10	0.0236592	0.00525501	T	0.0211642	0.010768	T	0.0680639	0.0143932	T	0.079147	0.0340346	T	72.9	11.083	3	0.01129	downstream_gene_variant,intron_variant,non_coding_transcript_variant,intron_variant,regulatory_region_variant	INS,IGF2,-			chr11:2178330	chr11:2178330	-0.0225894	0.00360715	3.1e-11
total	17	7630105	rs1799941	chr17:7630105:G:A	g	0.151	0.0048	7.11e-219	0.154797	0.00520139	A	0.120191	0.0175862	A	0.139255	0.0170669	A	0.133324	0.0863363	A	27.1	4.117	3	0.2491	upstream_gene_variant,intron_variant,5_prime_UTR_variant	SAT2,SHBG		phe_427_2	chr17:7533423	chr17:7533423	-0.196601	0.00343697	0
total	17	7385721	rs1905149690	chr17:7385721:C:T	c	0.6324	0.0606	1.781e-25	0.687244	0.0637988	T	-0.188475	0.254826	T	0.122006	0.194655	T	52.0417	20.7644	T	86.9	7.614	1	0.005791	downstream_gene_variant,intron_variant,intron_variant,non_coding_transcript_variant,upstream_gene_variant,intron_variant,NMD_transcript_variant	PLSCR3,TNK1			chr17:7289040	chr17:7385871	0.100374	0.0136181	2.8e-14
total	17	1746071	rs7501750	chr17:1746071:A:G	g	-0.0398	0.0046	2.598e-18	0.0368742	0.00553494	G	0.0536132	0.0103175	G	0.0336425	0.0137687	G	0.0375886	0.0359432	G	0	2.276	3	0.5172	intron_variant	SERPINF2			chr17:1649365	chr17:1649365	-0.0330532	0.00363241	6.9e-20
total	4	76277833	rs6812193	chr4:76277833:C:T	c	0.0221	0.0039	1.821e-08	0.0255638	0.00468168	T	0.0162426	0.00868685	T	0.0139172	0.0132525	T	-0.0630723	0.0491776	T	31.6	4.383	3	0.223	intron_variant,upstream_gene_variant,intron_variant,non_coding_transcript_variant,regulatory_region_variant	FAM47E,-			chr4:77198986	chr4:77198986	-0.015142	0.00313729	8.2e-07
total	8	58516430	rs4737501	chr8:58516430:T:G	t	-0.0228	0.004	1.423e-08	-0.0215812	0.00464335	T	-0.0232552	0.0106739	T	-0.0246305	0.0132464	T	-0.0687223	0.0327347	T	0	2.058	3	0.5605	intergenic_variant	-			chr8:59428989	chr8:59428989	-0.0135299	0.00311293	8.5e-06
total	17	31070834	rs12945088	chr17:31070834:G:A	g	-0.0283	0.0047	1.278e-09	-0.0288474	0.00510102	G	-0.00784091	0.0118417	A	-0.0224486	0.0122584	G	-0.0494045	0.0337654	G	0	0.63	2	0.7298	intron_variant,non_coding_transcript_variant	-			chr17:29397852	chr17:29397852	-0.0266731	0.00329935	2.3e-16
total	23	113543496	rs142779773	chrX:113543496:T:C	c	-1.3018	0.2258	8.164e-09	-3.32578	2.34348	C	-1.24724	9.36509	C	0.856825	1.35347	C	1.30179	0.225808	C	0	0	0	1					chr23:112786783	chr23:112786783	-0.0621705	0.031861	0.038
total	23	75191364	rs78139435	chrX:75191364:G:T	g	0.0619	0.0107	8.143e-09	0.0903671	0.0510836	T	0.141969	0.047587	T	0.0606547	0.0114738	T	-0.0851059	0.0633387	T	64.9	8.54	3	0.03607					chr23:74411199	chr23:75191405	-0.000280617	0.00410586	0.77
total	23	74595744	rs78751787	chrX:74595744:G:T	g	0.0628	0.0111	1.54e-08	0.0703324	0.0550602	T	0.130668	0.049878	T	0.0647805	0.0118415	T	-0.117456	0.0643013	T	69.3	9.757	3	0.02075					chr23:73815579	chr23:74595579	-0.0153121	0.00625836	0.0089
total	19	17236045	rs202200760	chr19:17236045:G:C	g	0.1027	0.0097	1.894e-26	0.0988744	0.0104717	C	0.15932	0.0460883	C	0.125554	0.0300971	C	-0.351699	0.165392	C	69.3	9.768	3	0.02065	missense_variant	NR2F6	missense		chr19:17346854	chr19:17346854	-0.120055	0.00859412	8.6e-48
total	12	2799164	rs56196860	chr12:2799164:C:A	c	0.1806	0.0119	1.169e-51	0.18622	0.0128983	A	0.152805	0.0567156	A	0.140801	0.0385294	A	0.262249	0.237669	A	0	1.615	3	0.656	missense_variant,downstream_gene_variant,upstream_gene_variant,non_coding_transcript_exon_variant,intron_variant,non_coding_transcript_variant	FKBP4,-,ITFG2-AS1	missense		chr12:2908330	chr12:2908330	-0.300859	0.00867455	5.1e-276
total	23	64802855	rs72623467	chrX:64802855:A:G	g	-0.2149	0.0357	1.775e-09	0.234929	0.0895299	G	0.448281	0.134392	G	0.189562	0.0414552	G	0.184538	0.213912	G	13.3	3.459	3	0.3261					chr23:64022735	chr23:64802905	-0.05935	0.0376858	0.19
total	23	64842390	rs148640912	chrX:64842390:C:G	g	-0.2111	0.0357	3.282e-09	0.248661	0.0929316	G	0.453168	0.13413	G	0.180616	0.0410121	G	0.228273	0.226233	G	24.6	3.979	3	0.2638					chr23:64062270	chr23:64842156	0.00985923	0.016222	0.51
total	23	64469353	rs17264553	chrX:64469353:T:G	g	-0.1982	0.0344	8.583e-09	0.181003	0.0778046	G	0.399978	0.12321	G	0.184962	0.0425101	G	0.145617	0.130403	G	0	2.99	3	0.3931					chr23:63689233	chr23:64469064	-0.00166512	0.0164767	0.95
total	23	64695455	rs191960898	chrX:64695455:C:T	c	0.2103	0.0366	8.959e-09	0.22267	0.0930459	T	0.434678	0.137128	T	0.186992	0.0423783	T	0.193137	0.214062	T	0.1	3.004	3	0.391					chr23:63915335	chr23:64696138	0.00146276	0.016657	0.87
total	23	62521984	rs113840673	chrX:62521984:T:C	c	-0.4473	0.078	9.738e-09	0.439148	0.111202	C	0.478097	0.374533	C	0.485757	0.11708	C	-0.239801	0.539274	C	0	1.743	3	0.6273					chr23:61741454	chr23:62521685	-0.0321156	0.0113774	0.0051
total	23	54057003	rs5016561	chrX:54057003:T:A	t	-0.0253	0.0044	1.049e-08	-0.0165093	0.00660657	T	-0.0296701	0.00639094	T	-0.0477329	0.0177124	T	-0.0565756	0.0381094	T	33.6	4.516	3	0.2109					chr23:54083436	chr23:54083436	-0.0148083	0.00417612	0.00034
total	23	64479660	rs143541880	chrX:64479660:G:T	g	0.1973	0.0345	1.105e-08	0.183361	0.0783795	T	0.403831	0.123828	T	0.18183	0.0426006	T	0.152438	0.129469	T	2.1	3.065	3	0.3816					chr23:63699540	chr23:64479334	-0.0126225	0.00772478	0.1
total	23	57965238	rs2179580	chrX:57965238:C:T	c	0.0192	0.0035	3.374e-08	0.0173784	0.00396416	C	0.0281294	0.0133679	C	0.030363	0.00926466	C	-0.0221342	0.026033	C	35.2	4.63	3	0.201					chr23:57991672	chr23:57991672	0.0285409	0.00258707	3.2e-31
total	23	64575559	rs139960998	chrX:64575559:G:T	g	0.2143	0.0389	3.605e-08	0.216149	0.0990561	T	0.444637	0.14321	T	0.189337	0.0451781	T	0.252543	0.220726	T	0	2.923	3	0.4037					chr23:63795439	chr23:63795439	0.00294121	0.0112014	0.59
total	23	64395100	rs72623459	chrX:64395100:C:T	c	0.1874	0.034	3.626e-08	0.178741	0.0777292	T	0.404602	0.12294	T	0.169257	0.0419598	T	0.146254	0.124529	T	12.5	3.43	3	0.33					chr23:63614980	chr23:64395047	0.00571013	0.0176873	0.67
total	23	64393100	rs72623458	chrX:64393100:T:C	c	-0.1866	0.034	3.994e-08	0.178458	0.0777086	C	0.403127	0.122828	C	0.169531	0.0419091	C	0.135699	0.1241	C	13.1	3.453	3	0.3269					chr23:63612980	chr23:64393063	0.0458938	0.0238476	0.15
total	23	64307036	rs72623456	chrX:64307036:C:T	c	0.1857	0.034	4.746e-08	0.176642	0.0778374	T	0.403302	0.123458	T	0.168453	0.0419173	T	0.139841	0.123958	T	12.4	3.426	3	0.3304					chr23:63526916	chr23:64307040	-0.0312722	0.0115566	0.0018
total	12	21190899	rs73079476	chr12:21190899:A:C	c	0.0407	0.0053	1.984e-14	-0.0451435	0.00626583	C	-0.0255784	0.0128765	C	-0.0409159	0.0173687	C	0.00660494	0.0474889	C	0	2.874	3	0.4114	intron_variant	SLCO1B1			chr12:21343833	chr12:21343833	0.0544901	0.00423097	4.2e-40
total	15	53436513	rs149624078	chr15:53436513:C:T	c	-0.1295	0.0187	4.465e-12	-0.128818	0.0196223	T	-0.120889	0.0880653	T	-0.162229	0.0898683	T	0.0177936	0.336819	T	0	0.335	3	0.9534	intron_variant,non_coding_transcript_variant	-			chr15:53728710	chr15:53728710	0.159357	0.0134254	9.3e-38
total	12	120982457	rs1876300874	chr12:120982457:A:G	a	-0.0292	0.0039	3.639e-14	-0.0324735	0.00465628	A	-0.03152	0.0087745	A	-0.0103864	0.0118137	A	0.0199906	0.0329482	A	43.7	5.329	3	0.1492	intron_variant,intron_variant,non_coding_transcript_variant,upstream_gene_variant,intron_variant,NMD_transcript_variant	HNF1A,HNF1A-AS1			chr12:121420260	chr12:121420260	-0.0262395	0.00314564	4e-17
total	4	3448188	rs114303452	chr4:3448188:A:G	g	-0.1147	0.0193	2.562e-09	0.117914	0.0205942	G	0.14346	0.10206	G	0.0607969	0.0662961	G	0.236356	0.250022	G	0	1.002	3	0.8009	missense_variant,non_coding_transcript_exon_variant,upstream_gene_variant	HGFAC,-	missense		chr4:3449915	chr4:3449915	-0.114974	0.0147298	1.4e-15
total	4	68625738	rs34707604	chr4:68625738:T:C	c	-0.0317	0.0048	4.334e-11	0.0297177	0.005422	C	0.0407956	0.0157179	C	0.0367502	0.0140772	C	0.075043	0.0901787	C	0	0.828	3	0.8427	downstream_gene_variant	-			chr4:69491456	chr4:69491456	-0.0565801	0.00364509	4.4e-56
total	7	14977317	rs17168570	chr7:14977317:C:A	c	-0.0244	0.0039	3.994e-10	-0.0212839	0.00465197	A	-0.0262603	0.00889528	A	-0.0387758	0.0128278	A	-0.0564357	0.0322245	A	0	2.737	3	0.434	upstream_gene_variant	DGKB			chr7:15016942	chr7:15016942	0.0383587	0.0030678	5.3e-38
total	6	32690533	rs9469220	chr6:32690533:G:A	g	-0.0283	0.0046	4.98e-10	-0.0283427	0.00455689	A	0.00670651	0.00868566	G	0.00349955	0.0118421	G	-0.0273551	0.0338162	G	0	0	0	1	regulatory_region_variant,TF_binding_site_variant,intergenic_variant	-		phe_690,phe_690_1,phe_557_1,phe_117_1,phe_335,phe_172_22,phe_250_13,phe_172,phe_172_2,phe_250_1,phe_696_4,phe_696,phe_696_41,phe_202_21,phe_250_12,phe_702_1,phe_250_14,phe_117,phe_272,phe_695_21,phe_272_1	chr6:32658310	chr6:32658310	0.00445272	0.00303632	0.24
total	14	100377551	rs12892634	chr14:100377551:C:A	c	-0.0234	0.0041	1.053e-08	-0.0220803	0.00454316	A	-0.0462956	0.015109	A	-0.0216277	0.0126835	A	0.00712503	0.0336882	A	6.9	3.221	3	0.3588	intron_variant,upstream_gene_variant,intron_variant,non_coding_transcript_variant,regulatory_region_variant	WDR25,WARS1,-			chr14:100843888	chr14:100843888	0.0216274	0.00303859	3.2e-13
total	23	8938654	rs111386834	chrX:8938654:T:C	c	-0.0646	0.0031	3.28e-95	0.0640997	0.00359213	C	0.0645305	0.00810037	C	0.0713898	0.0110107	C	0.0572519	0.0252186	C	0	0.484	3	0.9223				phe_796,phe_550	chr23:8906695	chr23:8906695	-0.097582	0.00241545	0
total	16	28554837	rs3859172	chr16:28554837:G:T	g	-0.0312	0.0039	6.909e-16	-0.0250222	0.00462162	T	-0.0510441	0.00909173	T	-0.0388258	0.0119763	T	-0.0299777	0.034104	T	56.9	6.957	3	0.07327	intron_variant,intron_variant,non_coding_transcript_variant,intron_variant,NMD_transcript_variant,upstream_gene_variant	SGF29,-			chr16:28566158	chr16:28566158	0.0322849	0.00307953	1.7e-26
total	17	49329709	rs12185242	chr17:49329709:A:C	c	0.0339	0.0039	5.248e-18	-0.0353159	0.00455804	C	-0.0320884	0.00998726	C	-0.0191954	0.0130996	C	-0.0756573	0.0329231	C	0	2.998	3	0.3919	intron_variant,intron_variant,NMD_transcript_variant,regulatory_region_variant	ZNF652,-			chr17:47407071	chr17:47407071	0.0508002	0.0030241	2.4e-67
total	1	107038417	rs1651367004	chr1:107038417:G:A	g	0.0238	0.0043	3.503e-08	0.0271624	0.00480702	A	0.0119545	0.0152647	A	0.00840164	0.0135464	A	0.00850821	0.0343959	A	0	2.581	3	0.4608	intergenic_variant	-			chr1:107581039	chr1:107581039	-0.0322979	0.00318471	1.2e-26
total	7	98310675	rs376407406	chr7:98310675:T:A	t	-0.0371	0.0049	3.152e-14	-0.0361632	0.00595881	A	-0.0405319	0.0106341	A	-0.0337596	0.0155336	A	-0.0509955	0.0372987	A	0	0.314	3	0.9574	intron_variant,intron_variant,non_coding_transcript_variant,upstream_gene_variant,downstream_gene_variant	BAIAP2L1,BRI3			chr7:97939987	chr7:97939987	0.0556158	0.00390472	2.5e-48
total	16	53768582	rs11642015	chr16:53768582:C:T	c	-0.0344	0.0042	2.378e-16	-0.0388416	0.00463217	T	-0.027874	0.0151151	T	-0.00186813	0.0136669	T	-0.0244473	0.0405933	T	56.1	6.832	3	0.07745	intron_variant,NMD_transcript_variant,intron_variant,intron_variant,non_coding_transcript_variant,regulatory_region_variant,TF_binding_site_variant	FTO,-			chr16:53802494	chr16:53802494	0.0214624	0.00309421	1.5e-11
total	22	43928975	rs3747207	chr22:43928975:G:A	g	0.0444	0.0046	6.245e-22	0.0430228	0.00545198	A	0.0325006	0.013012	A	0.0576633	0.0121908	A	0.0768092	0.0354957	A	0	2.917	3	0.4045	intron_variant,intron_variant,NMD_transcript_variant,intron_variant,non_coding_transcript_variant,upstream_gene_variant,regulatory_region_variant	PNPLA3,-		phe_571_5,phe_571,phe_573_7,phe_571_51,phe_317_11,phe_530_2,phe_571_8,phe_571_81,phe_572,phe_155,phe_155_1,phe_573_6,phe_573_2,phe_287_3,phe_287,phe_573_9,phe_573,phe_274_1,phe_274,phe_573_3,phe_579_2,phe_579,phe_250_7,phe_284,phe_790_6,phe_250_23,phe_284_1,phe_537,phe_250_2,phe_250	chr22:44324855	chr22:44324855	-0.0505751	0.00370239	1.6e-41
total	19	45882180	rs34514836	chr19:45882180:A:C	c	-0.0442	0.0065	9.434e-12	0.0470922	0.00694925	C	-0.0201213	0.0307657	C	0.046965	0.0224518	C	0.0635485	0.11516	C	34.6	4.588	3	0.2046	downstream_gene_variant,regulatory_region_variant	IRF2BP1,-			chr19:46385438	chr19:46385438	-0.0469248	0.00470345	3.5e-23
total	19	49513491	rs59774409	chr19:49513491:C:T	c	0.0324	0.0059	3.88e-08	0.0400112	0.00808553	T	0.0244559	0.00961323	T	0.0140869	0.0205205	T	0.0945166	0.0666313	T	7.2	3.234	3	0.3569	intron_variant,intron_variant,non_coding_transcript_variant,upstream_gene_variant,non_coding_transcript_exon_variant,intron_variant,NMD_transcript_variant,regulatory_region_variant	FCGRT,-			chr19:50016748	chr19:50016748	-0.0498641	0.00554894	3e-20
total	15	96171587	rs56332871	chr15:96171587:C:A	c	0.0411	0.0042	6.959e-23	0.0378662	0.00505974	A	0.0447962	0.00948112	A	0.0557432	0.0126224	A	0.0342445	0.0325159	A	0	1.951	3	0.5827	upstream_gene_variant,intron_variant,non_coding_transcript_variant,non_coding_transcript_exon_variant,regulatory_region_variant,TF_binding_site_variant	-,NR2F2-AS1			chr15:96714816	chr15:96714816	-0.0472832	0.00342889	1.7e-47
total	6	104977026	rs1770111825	chr6:104977026:C:T	c	-0.022	0.0038	8.764e-09	-0.0231662	0.00458735	C	-0.0181506	0.00873129	C	-0.0162234	0.0123589	C	-0.0607624	0.0328591	C	0	1.869	3	0.6001	intron_variant	LIN28B			chr6:105424901	chr6:105424901	-0.0286128	0.00305553	1.2e-22
total	1	39105539	rs13374459	chr1:39105539:T:C	c	0.0273	0.0043	2.699e-10	-0.0294627	0.00465062	C	0.0040268	0.0087976	T	-0.0144048	0.0121998	C	-0.00465498	0.039518	C	0	1.662	2	0.4356	intron_variant,non_coding_transcript_exon_variant,intron_variant,non_coding_transcript_variant,downstream_gene_variant,5_prime_UTR_variant,regulatory_region_variant,TF_binding_site_variant	MACF1,-			chr1:39571211	chr1:39571211	0.0187603	0.00308032	3.2e-10
total	1	39610222	rs61781390	chr1:39610222:G:A	g	-0.0286	0.0051	1.759e-08	-0.0324404	0.00550956	A	-0.0305658	0.0229989	A	0.00471507	0.0163998	A	-0.00744355	0.0504907	A	37.4	4.795	3	0.1874	regulatory_region_variant,intergenic_variant	-			chr1:40075894	chr1:40075894	0.0253662	0.00367646	1.9e-11
total	23	110462913	rs767225	chrX:110462913:G:A	g	0.0472	0.0028	9.622e-64	0.0486042	0.00332313	A	0.0347764	0.00622781	A	0.0667468	0.00968865	A	0.0166886	0.0521446	A	65	8.571	3	0.03558					chr23:109706141	chr23:109706141	-0.0618252	0.00219338	3.6e-182
total	23	111080230	rs34572068	chrX:111080230:C:T	c	0.031	0.005	7.695e-10	0.0300628	0.00532314	T	0.0373973	0.0261469	T	0.0415285	0.0197083	T	-0.0319797	0.13209	T	0	0.604	3	0.8956					chr23:110323458	chr23:110323458	-0.0276837	0.00340684	1.4e-16
total	1	92901766	rs189989334	chr1:92901766:C:T	c	-0.3482	0.0623	2.26e-08	-0.348193	0.062279	T	-0.00121948	0.239957	T	-0.183721	0.38689	T	1.31789	1.57464	T	0	0	0	1	intron_variant	DIPK1A			chr1:93367323	chr1:93367323	0.0368457	0.0343877	0.44
total	10	63335232	rs10740116	chr10:63335232:T:C	c	-0.0787	0.0038	2.44e-93	0.0775679	0.00453515	C	0.0782335	0.0092089	C	0.0838948	0.0124853	C	0.112751	0.0333614	C	0	1.28	3	0.734	intron_variant,intron_variant,non_coding_transcript_variant	JMJD1C			chr10:65094992	chr10:65094992	-0.109238	0.0030317	4.2e-303
total	10	65498582	rs7901838	chr10:65498582:A:G	g	-0.0219	0.0039	1.378e-08	0.0192541	0.00460909	G	0.0317665	0.008665	G	0.0269368	0.0127431	G	-0.0249828	0.0340316	G	18.5	3.68	3	0.2981	intergenic_variant	-			chr10:67258340	chr10:67258340	-0.049156	0.00306973	6.5e-61
total	1	220887774	rs56347111	chr1:220887774:C:A	c	0.0258	0.0047	3.379e-08	0.0227232	0.0054019	A	0.0211121	0.0135588	A	0.0538053	0.0134795	A	-0.0265174	0.0499501	A	48.8	5.857	3	0.1188	downstream_gene_variant	HLX			chr1:221061116	chr1:221061116	-0.0109996	0.00357971	0.00071
total	23	67716502	rs5918763	chrX:67716502:C:G	c	-0.0308	0.0045	4.904e-12	-0.0282228	0.00631408	C	-0.0296977	0.00670653	C	-0.0619138	0.0184277	C	0.0041858	0.106068	C	4.9	3.153	3	0.3686					chr23:66936344	chr23:66936344	-0.0600145	0.00420537	5e-51
total	23	66870637	rs7049401	chrX:66870637:C:T	c	-0.0295	0.0043	6.755e-12	-0.0294757	0.00636947	T	-0.0265204	0.00626301	T	-0.0494494	0.0160533	T	-0.0213099	0.10702	T	0	1.777	3	0.6201					chr23:66090479	chr23:66090479	0.0527134	0.00407147	2.5e-42
total	23	65931921	rs12559917	chrX:65931921:T:C	c	-0.1726	0.026	3.253e-11	0.252914	0.0688807	C	0.283889	0.0964215	C	0.148057	0.0298346	C	0.136255	0.1683	C	12.2	3.415	3	0.3319					chr23:65151763	chr23:65931953	0.0285506	0.00892144	0.00021
total	23	65922550	rs202076939	chrX:65922550:AG:A	ag	0.1784	0.027	3.794e-11	0.260614	0.0717028	A	0.292892	0.0999354	A	0.153055	0.0309038	A	0.149652	0.177005	A	9.8	3.326	3	0.344					chr23:65142392	chr23:65922033	0.0382058	0.00308259	4.3e-38
total	23	65861698	rs140464342	chrX:65861698:G:C	g	0.1743	0.0267	6.392e-11	0.270279	0.071037	C	0.306532	0.101174	C	0.14789	0.0305342	C	0.0766765	0.163946	C	35.3	4.636	3	0.2004					chr23:65081540	chr23:65862108	-0.00773488	0.00525348	0.15
total	23	65807803	rs149806203	chrX:65807803:G:T	g	0.178	0.0279	1.656e-10	0.272904	0.0760694	T	0.314074	0.104751	T	0.149342	0.031658	T	0.170697	0.192445	T	26.2	4.065	3	0.2545					chr23:65027645	chr23:65807708	0.0518173	0.0220475	0.035
total	23	66295608	rs766102865	chrX:66295608:C:T	c	0.2982	0.0467	1.785e-10	0.298175	0.0467447	T	0.622503	0.206774	T	-0.265965	0.212548	T	-12.4398	17.294	T	0	0	0	1					chr23:65515450	chr23:66295495	0.0432682	0.0297594	0.19
total	23	72490395	rs60137203	chrX:72490395:C:T	c	0.0561	0.009	4.87e-10	0.0516478	0.0256374	T	0.063022	0.0323295	T	0.0627909	0.0110062	T	0.0210987	0.0251639	T	0	2.38	3	0.4973					chr23:71710245	chr23:71710245	-0.0228352	0.02488	0.65
total	23	66357896	rs965230662	chrX:66357896:TCAAACCC:T	tcaaaccc	0.1485	0.0241	7.801e-10	0.211831	0.0628002	T	0.227773	0.0849573	T	0.129475	0.0281329	T	0.0974462	0.129984	T	0	2.499	3	0.4754					chr23:65577738	chr23:66357834	0.0414009	0.00495126	7.4e-17
total	23	65381716	rs182446246	chrX:65381716:A:T	t	-0.193	0.0314	8.211e-10	0.273112	0.0843239	T	0.390812	0.119218	T	0.163836	0.0358889	T	0.0912402	0.199911	T	34.4	4.575	3	0.2057					chr23:64601596	chr23:65381800	-0.00858772	0.015437	0.61
total	23	65349105	rs72627604	chrX:65349105:A:T	t	-0.1924	0.0314	8.494e-10	0.270741	0.0841572	T	0.373737	0.118228	T	0.164855	0.0358376	T	0.0910149	0.199779	T	26.2	4.067	3	0.2543					chr23:64568985	chr23:65349329	-0.0109836	0.0231941	0.53
total	23	65276823	rs138463602	chrX:65276823:G:A	g	0.2031	0.0331	8.683e-10	0.279457	0.091759	A	0.402483	0.124455	A	0.170884	0.0375389	A	0.250929	0.230753	A	25.7	4.039	3	0.2573					chr23:64496703	chr23:65276818	-0.0656332	0.0114914	8.2e-09
total	23	65348137	rs188345773	chrX:65348137:G:A	g	0.1961	0.0321	9.487e-10	0.284355	0.0887479	A	0.35733	0.11716	A	0.16729	0.036469	A	0.136057	0.214531	A	16.3	3.585	3	0.3099					chr23:64568017	chr23:65348417	-0.0296018	0.00313284	1e-22
total	23	65666035	rs147759712	chrX:65666035:C:T	c	0.177	0.029	9.911e-10	0.276604	0.0788147	T	0.336395	0.111091	T	0.147057	0.0329152	T	0.127665	0.191382	T	34.1	4.55	3	0.2079					chr23:64885902	chr23:65666020	-0.0439788	0.0284484	0.12
total	23	65367519	rs145933839	chrX:65367519:A:G	g	-0.1952	0.032	1.09e-09	0.271087	0.0900007	G	0.383099	0.120303	G	0.16426	0.0361862	G	0.266922	0.232857	G	24.6	3.976	3	0.264					chr23:64587399	chr23:65367515	0.0296998	0.00313472	8.1e-23
total	23	65381190	rs144195812	chrX:65381190:C:T	c	0.1917	0.0315	1.136e-09	0.273462	0.0844251	T	0.376712	0.11844	T	0.163037	0.0359771	T	0.0900424	0.200342	T	29.7	4.27	3	0.2337					chr23:64601070	chr23:65380954	-0.0967189	0.0282776	0.00091
total	23	65290219	rs149434513	chrX:65290219:A:G	g	-0.2	0.0329	1.147e-09	0.275193	0.0899108	G	0.399269	0.123489	G	0.17081	0.0373868	G	0.131271	0.213314	G	25.3	4.017	3	0.2597					chr23:64510099	chr23:65290227	-0.0298332	0.00313286	5.2e-23
total	23	65261702	rs1277598126	chrX:65261702:G:T	g	0.198	0.0326	1.233e-09	0.269716	0.0871243	T	0.396155	0.122655	T	0.169948	0.03728	T	0.0962108	0.204464	T	26.9	4.102	3	0.2507					chr23:64481582	chr23:65261498	0.0435858	0.00361191	6.3e-35
total	23	65261697	rs762009949	chrX:65261697:CA:C	c	-0.198	0.0326	1.24e-09	0.269951	0.0871531	C	0.395708	0.122664	C	0.169945	0.0372807	C	0.0959202	0.204482	C	26.7	4.095	3	0.2514					chr23:64481577	chr23:65261498	0.0435858	0.00361191	6.3e-35
total	23	65649110	rs189054074	chrX:65649110:G:A	g	0.1773	0.0292	1.281e-09	0.276203	0.0808504	A	0.338966	0.111736	A	0.145944	0.0330298	A	0.205923	0.210773	A	33.5	4.509	3	0.2114					chr23:64868974	chr23:65649114	-0.0726658	0.0175975	3.5e-05
total	23	65265355	rs149658894	chrX:65265355:C:T	c	0.1993	0.0329	1.306e-09	0.274662	0.0900195	T	0.398816	0.123553	T	0.170179	0.0373915	T	0.131209	0.213335	T	25.3	4.017	3	0.2596					chr23:64485235	chr23:65265602	0.0335908	0.00318281	4.9e-28
total	23	64962157	rs72623472	chrX:64962157:T:C	c	-0.2097	0.0346	1.334e-09	0.253636	0.0894157	C	0.439211	0.129863	C	0.181478	0.0398564	C	0.149252	0.212826	C	24	3.947	3	0.2672					chr23:64182037	chr23:64961739	0.0575474	0.0325113	0.042
total	23	65124024	rs148644956	chrX:65124024:A:G	g	-0.2104	0.0348	1.429e-09	0.263749	0.0927322	G	0.438241	0.130494	G	0.180163	0.0397763	G	0.188474	0.223332	G	24.4	3.967	3	0.2651					chr23:64343904	chr23:65124174	0.0629546	0.0100271	3.3e-10
total	23	65003535	rs184557758	chrX:65003535:C:T	c	0.2106	0.0348	1.477e-09	0.264316	0.0927979	T	0.438127	0.130723	T	0.179986	0.0398391	T	0.196356	0.224162	T	24.2	3.959	3	0.2659					chr23:64223415	chr23:65003735	0.0125567	0.0183194	0.54
total	23	65726469	rs72627612	chrX:65726469:T:G	g	-0.161	0.0268	1.925e-09	0.231428	0.0692859	G	0.302839	0.102779	G	0.140501	0.0309229	G	0.00328828	0.153308	G	32.4	4.435	3	0.2181					chr23:64946331	chr23:65726507	-0.0357277	0.00266434	2e-43
total	23	65170194	rs182625316	chrX:65170194:G:C	g	0.187	0.0311	1.928e-09	0.225171	0.0770668	C	0.307086	0.105562	C	0.172295	0.0369104	C	0.0212294	0.160753	C	0	2.762	3	0.4299					chr23:64390074	chr23:65170295	0.033795	0.023791	0.092
total	23	64901374	rs138141005	chrX:64901374:C:A	c	0.2137	0.0356	2.047e-09	0.246831	0.0949778	A	0.450301	0.133514	A	0.18212	0.0407072	A	0.341496	0.246706	A	27.4	4.132	3	0.2475					chr23:64121254	chr23:64901595	-0.0225734	0.0110887	0.045
total	23	65172892	rs140764915	chrX:65172892:T:G	g	-0.1862	0.0311	2.113e-09	0.222698	0.076816	G	0.306569	0.105429	G	0.171663	0.0368472	G	0.0231096	0.160388	G	0	2.719	3	0.437					chr23:64392772	chr23:65173939	0.0269432	0.0281356	0.39
total	23	65583145	rs72627609	chrX:65583145:C:T	c	0.1705	0.0288	3.191e-09	0.237518	0.0760309	T	0.332336	0.109446	T	0.147039	0.0330488	T	0.0640719	0.172206	T	22.1	3.849	3	0.2782					chr23:64803025	chr23:65583294	0.0249793	0.0183134	0.23
total	23	65356426	rs72627605	chrX:65356426:T:C	c	-0.1745	0.0295	3.348e-09	0.198714	0.0701042	C	0.269424	0.0998906	C	0.165488	0.0353278	C	0.00870458	0.151448	C	0	2.286	3	0.5152					chr23:64576306	chr23:65356338	-0.0184949	0.0136196	0.16
total	23	64878254	rs72623469	chrX:64878254:T:G	g	-0.1992	0.0338	3.883e-09	0.200908	0.0793223	G	0.355089	0.117037	G	0.185416	0.040431	G	0.0929989	0.182525	G	0	2.229	3	0.5262					chr23:64098134	chr23:64878212	0.0155796	0.038397	0.78
total	23	65397133	rs5964965	chrX:65397133:G:A	g	-0.0338	0.0058	6.471e-09	-0.0233011	0.0220673	A	-0.0338704	0.00635109	A	-0.0416217	0.0196586	A	-0.0281785	0.150108	A	0	0.386	3	0.9431					chr23:64617013	chr23:64617013	0.0019703	0.0166188	0.83
total	23	73543014	rs142108337	chrX:73543014:T:C	c	-0.0702	0.0126	2.316e-08	0.0411188	0.0633667	C	0.119468	0.0616193	C	0.0701226	0.0131155	C	-0.387056	0.289841	C	10.1	3.339	3	0.3423					chr23:72762850	chr23:73542886	-0.00015653	0.00307937	0.75
total	23	65284489	rs777649975	chrX:65284489:C:T	c	0.2847	0.0514	3.081e-08	0.284666	0.0514137	T	1.36286	0.315511	T	-0.0503974	0.233979	T	-66.748	67.3872	T	0	0	0	1					chr23:64504369	chr23:65284676	0.0152329	0.0195501	0.49
total	23	67025619	rs495591	chrX:67025619:C:T	c	0.1923	0.035	3.863e-08	0.199436	0.0414281	C	0.0959277	0.0819326	C	0.374684	0.115137	C	-0.168043	0.319331	C	42.3	5.196	3	0.158					chr23:66245461	chr23:67025563	-0.0894375	0.0124971	8.5e-13
free	22	40386018	rs1569157376	chr22:40386018:ATTTTTTGTTTTTTTTTTTGTT:A	attttttgtttttttttttgtt	0.9114	0.1628	2.185e-08	8.32567	12.7431	A	0.911411	0.162848	A	-0.369489	0.767382	A	-0.191633	0.917528	A	0	0	0	1	intron_variant,intron_variant,non_coding_transcript_variant,intron_variant,NMD_transcript_variant,regulatory_region_variant	SGSM3,SGSM3-AS1,ADSL,-			chr22:40782022	chr22:40385939	-0.00518542	0.0544887	0.89
free	23	8948222	rs112800586	chrX:8948222:G:A	g	0.0418	0.0052	1.229e-15	0.0502343	0.00596178	A	0.01072	0.0144386	A	0.0204191	0.0176457	A	0.00312284	0.0441905	A	66.2	8.869	3	0.03108					chr23:8916263	chr23:8916263	-0.131633	0.00241428	0
