# Supplementary material for: Discovery of novel ancestry specific genes for androgens and hypogonadism in Million Veteran Program Men
Source: Nat Commun. 2025 May 2;16:4104. doi: 10.1038/s41467-025-57372-x (PMC12048691; doi:10.1038/s41467-025-57372-x)
Supplement: Supplementary file 8 — Supplemental Dataset 6 [file 41467_2025_57372_MOESM8_ESM.xlsx]

## Sheet: Supplementary Data 8
Supplementary Data 6. Novel Meta-Analysis Variants Identified in MVP Analyses
METAL														UKBB Validation
pheno	CHR	BP	rsid	SNP	BP	P	A1	Effect	SE	P	VEP consequence	gene	phewas	hg19_coord	ukbb_proxy	ukbb_beta	ukbb_se	ukbb_p
total	1	92901766	rs189989334	chr1:92901766:C:T	92901766	2.26e-08	c	-0.3482	0.0623	2.26e-08	intron_variant	DIPK1A		chr1:93367323	chr1:93367323	0.0368457	0.0343877	0.44
total	1	220887774	rs56347111	chr1:220887774:C:A	220887774	3.38e-08	c	0.0258	0.0047	3.379e-08	downstream_gene_variant	HLX		chr1:221061116	chr1:221061116	-0.0109996	0.00357971	0.00071
shbg	3	13198661	rs373867150	chr3:13198661:T:C	13198661	4.06e-08	c	-2.0134	0.3669	4.064e-08	intron_variant	IQSEC1		chr3:13240161	chr3:13198592	0.0443996	0.0271096	0.1
total	6	32690533	rs9469220	chr6:32690533:G:A	32690533	4.98e-10	g	-0.0283	0.0046	4.98e-10	regulatory_region_variant,TF_binding_site_variant,intergenic_variant	-	phe_690,phe_690_1,phe_557_1,phe_117_1,phe_335,phe_172_22,phe_250_13,phe_172,phe_172_2,phe_250_1,phe_696_4,phe_696,phe_696_41,phe_202_21,phe_250_12,phe_702_1,phe_250_14,phe_117,phe_272,phe_695_21,phe_272_1	chr6:32658310	chr6:32658310	0.00445272	0.00303632	0.24
shbg	6	117372594	rs1014617424	chr6:117372594:T:A	117372594	3.07e-08	t	2.2722	0.4103	3.068e-08	intron_variant	ROS1		chr6:117693757	chr6:117372624	-0.00101821	0.00304575	0.81
shbg	6	117888684	rs1177674496	chr6:117888684:C:A	117888684	2.7e-08	c	2.2393	0.4028	2.705e-08	intergenic_variant	-		chr6:118209847	chr6:117888141	0.00434491	0.0473394	0.73
shbg	10	63211997	rs1847418998	chr10:63211997:TAAG:T	63211997	2.97e-46	taag	0.1359	0.0095	2.967e-46	upstream_gene_variant,intron_variant,intron_variant,non_coding_transcript_variant,downstream_gene_variant	JMJD1C		chr10:64971757	chr10:63211951	0.00211386	0.0040446	0.45
shbg	14	102737013	rs1023921425	chr14:102737013:C:T	102737013	2.58e-08	c	1.6857	0.3028	2.585e-08	intergenic_variant	-		chr14:103203350	chr14:102736987	0.0032608	0.00493099	0.39
shbg	19	7969334	rs983059793	chr19:7969334:G:A	7969334	1.94e-08	g	2.5096	0.4468	1.942e-08	intron_variant,downstream_gene_variant	ELAVL1		chr19:8034218	chr19:7969328	0.0428706	0.042998	0.24
free	22	40386018	rs1569157376	chr22:40386018:ATTTTTTGTTTTTTTTTTTGTT:A	40386018	2.18e-08	attttttgtttttttttttgtt	0.9114	0.1628	2.185e-08	intron_variant,intron_variant,non_coding_transcript_variant,intron_variant,NMD_transcript_variant,regulatory_region_variant	SGSM3,SGSM3-AS1,ADSL,-		chr22:40782022	chr22:40385939	-0.00518542	0.0544887	0.89
total	23	62521984	rs113840673	chrX:62521984:T:C	62521984	9.74e-09	c	-0.4473	0.078	9.738e-09				chr23:61741454	chr23:62521685	-0.0321156	0.0113774	0.0051
total	23	64307036	rs72623456	chrX:64307036:C:T	64307036	4.75e-08	c	0.1857	0.034	4.746e-08				chr23:63526916	chr23:64307040	-0.0312722	0.0115566	0.0018
total	23	64393100	rs72623458	chrX:64393100:T:C	64393100	3.99e-08	c	-0.1866	0.034	3.994e-08				chr23:63612980	chr23:64393063	0.0458938	0.0238476	0.15
total	23	64395100	rs72623459	chrX:64395100:C:T	64395100	3.63e-08	c	0.1874	0.034	3.626e-08				chr23:63614980	chr23:64395047	0.00571013	0.0176873	0.67
total	23	64469353	rs17264553	chrX:64469353:T:G	64469353	8.58e-09	g	-0.1982	0.0344	8.583e-09				chr23:63689233	chr23:64469064	-0.00166512	0.0164767	0.95
total	23	64479660	rs143541880	chrX:64479660:G:T	64479660	1.1e-08	g	0.1973	0.0345	1.105e-08				chr23:63699540	chr23:64479334	-0.0126225	0.00772478	0.1
total	23	64575559	rs139960998	chrX:64575559:G:T	64575559	3.6e-08	g	0.2143	0.0389	3.605e-08				chr23:63795439	chr23:63795439	0.00294121	0.0112014	0.59
total	23	64695455	rs191960898	chrX:64695455:C:T	64695455	8.96e-09	c	0.2103	0.0366	8.959e-09				chr23:63915335	chr23:64696138	0.00146276	0.016657	0.87
total	23	64802855	rs72623467	chrX:64802855:A:G	64802855	1.78e-09	g	-0.2149	0.0357	1.775e-09				chr23:64022735	chr23:64802905	-0.05935	0.0376858	0.19
total	23	64842390	rs148640912	chrX:64842390:C:G	64842390	3.28e-09	g	-0.2111	0.0357	3.282e-09				chr23:64062270	chr23:64842156	0.00985923	0.016222	0.51
total	23	64878254	rs72623469	chrX:64878254:T:G	64878254	3.88e-09	g	-0.1992	0.0338	3.883e-09				chr23:64098134	chr23:64878212	0.0155796	0.038397	0.78
total	23	64901374	rs138141005	chrX:64901374:C:A	64901374	2.05e-09	c	0.2137	0.0356	2.047e-09				chr23:64121254	chr23:64901595	-0.0225734	0.0110887	0.045
total	23	64962157	rs72623472	chrX:64962157:T:C	64962157	1.33e-09	c	-0.2097	0.0346	1.334e-09				chr23:64182037	chr23:64961739	0.0575474	0.0325113	0.042
total	23	65003535	rs184557758	chrX:65003535:C:T	65003535	1.48e-09	c	0.2106	0.0348	1.477e-09				chr23:64223415	chr23:65003735	0.0125567	0.0183194	0.54
total	23	65170194	rs182625316	chrX:65170194:G:C	65170194	1.93e-09	g	0.187	0.0311	1.928e-09				chr23:64390074	chr23:65170295	0.033795	0.023791	0.092
total	23	65172892	rs140764915	chrX:65172892:T:G	65172892	2.11e-09	g	-0.1862	0.0311	2.113e-09				chr23:64392772	chr23:65173939	0.0269432	0.0281356	0.39
total	23	65284489	rs777649975	chrX:65284489:C:T	65284489	3.08e-08	c	0.2847	0.0514	3.081e-08				chr23:64504369	chr23:65284676	0.0152329	0.0195501	0.49
total	23	65349105	rs72627604	chrX:65349105:A:T	65349105	8.49e-10	t	-0.1924	0.0314	8.494e-10				chr23:64568985	chr23:65349329	-0.0109836	0.0231941	0.53
total	23	65356426	rs72627605	chrX:65356426:T:C	65356426	3.35e-09	c	-0.1745	0.0295	3.348e-09				chr23:64576306	chr23:65356338	-0.0184949	0.0136196	0.16
total	23	65381190	rs144195812	chrX:65381190:C:T	65381190	1.14e-09	c	0.1917	0.0315	1.136e-09				chr23:64601070	chr23:65380954	-0.0967189	0.0282776	0.00091
total	23	65381716	rs182446246	chrX:65381716:A:T	65381716	8.21e-10	t	-0.193	0.0314	8.211e-10				chr23:64601596	chr23:65381800	-0.00858772	0.015437	0.61
total	23	65397133	rs5964965	chrX:65397133:G:A	65397133	6.47e-09	g	-0.0338	0.0058	6.471e-09				chr23:64617013	chr23:64617013	0.0019703	0.0166188	0.83
total	23	65583145	rs72627609	chrX:65583145:C:T	65583145	3.19e-09	c	0.1705	0.0288	3.191e-09				chr23:64803025	chr23:65583294	0.0249793	0.0183134	0.23
total	23	65666035	rs147759712	chrX:65666035:C:T	65666035	9.91e-10	c	0.177	0.029	9.911e-10				chr23:64885902	chr23:65666020	-0.0439788	0.0284484	0.12
total	23	65807803	rs149806203	chrX:65807803:G:T	65807803	1.66e-10	g	0.178	0.0279	1.656e-10				chr23:65027645	chr23:65807708	0.0518173	0.0220475	0.035
total	23	65861698	rs140464342	chrX:65861698:G:C	65861698	6.39e-11	g	0.1743	0.0267	6.392e-11				chr23:65081540	chr23:65862108	-0.00773488	0.00525348	0.15
total	23	66295608	rs766102865	chrX:66295608:C:T	66295608	1.78e-10	c	0.2982	0.0467	1.785e-10				chr23:65515450	chr23:66295495	0.0432682	0.0297594	0.19
total	23	72490395	rs60137203	chrX:72490395:C:T	72490395	4.87e-10	c	0.0561	0.009	4.87e-10				chr23:71710245	chr23:71710245	-0.0228352	0.02488	0.65
total	23	73543014	rs142108337	chrX:73543014:T:C	73543014	2.32e-08	c	-0.0702	0.0126	2.316e-08				chr23:72762850	chr23:73542886	-0.00015653	0.00307937	0.75
total	23	74595744	rs78751787	chrX:74595744:G:T	74595744	1.54e-08	g	0.0628	0.0111	1.54e-08				chr23:73815579	chr23:74595579	-0.0153121	0.00625836	0.0089
total	23	75191364	rs78139435	chrX:75191364:G:T	75191364	8.14e-09	g	0.0619	0.0107	8.143e-09				chr23:74411199	chr23:75191405	-0.000280617	0.00410586	0.77
total	23	113543496	rs142779773	chrX:113543496:T:C	113543496	8.16e-09	c	-1.3018	0.2258	8.164e-09				chr23:112786783	chr23:112786783	-0.0621705	0.031861	0.038
