# Supplementary material for: Discovery of novel ancestry specific genes for androgens and hypogonadism in Million Veteran Program Men
Source: Nat Commun. 2025 May 2;16:4104. doi: 10.1038/s41467-025-57372-x (PMC12048691; doi:10.1038/s41467-025-57372-x)
Supplement: Supplementary file 9 — Supplemental Dataset 7 [file 41467_2025_57372_MOESM9_ESM.xlsx]

## Sheet: Supplementary Data 7
Supplementary Data .7 Details of Publicly-Available GWAS Used for MR Studies of Total Testosterone, SHBG levels and Hypogonadism Risk
Study	Condition	Population	Cases	Controls	Year	PMID
ebi-a-GCST90018826	Type 2 Diabetes	European	38841	451248	2021	34594039
ebi-a-GCST001790	Gout	European	2115	67259	2012	23263486
ukb-b-17462	Hyperlipidemia	European	3439	459571	2018
finn-b-E4_OBESITY	Obesity	European	8908	209827	2021
ebi-a-GCST90054782	NAFLD	European	4761	373227	2021	34535985
ebi-a-GCST90018806	Chronic Heart Failure	European	14262	471898	2021	34594039
