# Supplementary material for: Discovery of novel ancestry specific genes for androgens and hypogonadism in Million Veteran Program Men
Source: Nat Commun. 2025 May 2;16:4104. doi: 10.1038/s41467-025-57372-x (PMC12048691; doi:10.1038/s41467-025-57372-x)
Supplement: Supplementary file 10 — Supplemental Dataset 8 [file 41467_2025_57372_MOESM10_ESM.xlsx]

## Sheet: Supplementary Data 6
Supplementary Data 8 MVP Cox Proportional Hazards Analysis Results with Disease Risk
phecode	PRS	group	cases	controls	beta	odds	se	p	adjusted_p
272	shbg	EUR	298713	75102	-0.0595044	0.942231	0.00697372	1.43e-17	1.03e-15
272	total	EUR	228628	64355	-0.0351632	0.965448	0.00565025	4.87e-10	1.37e-08
cardiac	total	EUR	240651	52332	-0.0340292	0.966543	0.00549033	5.72e-10	1.37e-08
272	hypogonad	EUR	310152	77430	0.0141872	1.01429	0.00248376	1.12e-08	2.01e-07
274	shbg	EUR	49089	324726	-0.0870049	0.916673	0.0175935	7.6e-07	1.09e-05
cardiac	hypogonad	EUR	324491	63091	0.0112318	1.0113	0.00242592	3.66e-06	4.39e-05
cardiac	shbg	EUR	312753	61062	-0.0280009	0.972388	0.00625137	7.49e-06	7.71e-05
250	total	EUR	140206	152777	-0.0302443	0.970208	0.00719986	2.66e-05	0.000239505
272	hypogonad	EAS	6433	2351	-0.0245331	0.975765	0.00590796	3.29e-05	0.000263037
272	shbg	AFR	71487	22871	-0.0643822	0.937647	0.0174175	0.000218672	0.00157444
274	shbg	AFR	16077	78281	-0.126237	0.881406	0.0373203	0.000718213	0.00470103
cardiac	hypogonad	EAS	6045	2739	-0.0198159	0.980379	0.00603535	0.00102597	0.00615579
278	hypogonad	EAS	3646	5138	-0.020258	0.979946	0.00757614	0.00749697	0.0415217
cardiac	total	AFR	59881	10046	-0.014393	0.98571	0.00545916	0.00837713	0.0430824
liver	hypogonad	EAS	3560	5224	-0.019335	0.980851	0.00774525	0.0125473	0.0602272
250	hypogonad	AFR	56944	40363	0.0184278	1.0186	0.00795641	0.0205529	0.092488
272	shbg	EAS	6057	2262	-0.0399035	0.960882	0.0190625	0.0363222	0.153005
278	hypogonad	AFR	53045	44262	0.0169482	1.01709	0.00824118	0.0397315	0.153005
liver	shbg	AMR	23750	21817	0.00254251	1.00255	0.00124032	0.0403762	0.153005
272	total	AFR	51252	18675	-0.0121827	0.987891	0.00600951	0.0426382	0.153497
278	total	EUR	135561	157422	-0.0138999	0.986196	0.00716749	0.0524648	0.179879
cardiac	hypogonad	AMR	35470	12142	0.00912972	1.00917	0.00483257	0.0588641	0.192646
cardiac	hypogonad	AFR	85003	12304	0.0120696	1.01214	0.00649558	0.0631522	0.197694
272	hypogonad	AFR	73894	23413	0.0124383	1.01252	0.00696291	0.0740393	0.222118
272	hypogonad	AMR	36033	11579	0.00837191	1.00841	0.00480794	0.0816364	0.235113
274	hypogonad	AMR	4505	43107	0.0216101	1.02185	0.0135081	0.109647	0.292426
272	total	EAS	4963	2022	-0.01988	0.980316	0.0124271	0.10966	0.292426
278	total	EAS	2744	4241	-0.0346813	0.965913	0.0226123	0.125094	0.313303
cardiac	shbg	EAS	5714	2605	-0.0085041	0.991532	0.0055608	0.126192	0.313303
250	hypogonad	EAS	4304	4480	-0.0107909	0.989267	0.00723965	0.136086	0.326606
274	hypogonad	EUR	50983	336599	0.0089216	1.00896	0.00611129	0.14433	0.328897
278	shbg	AFR	51135	43223	0.0291767	1.02961	0.020391	0.15247	0.328897
liver	shbg	EUR	148594	225221	0.0111852	1.01125	0.00783199	0.153249	0.328897
250	shbg	EUR	185683	188132	-0.0109289	0.989131	0.00769166	0.155354	0.328897
250	hypogonad	EUR	193119	194463	0.00441625	1.00443	0.00314218	0.159881	0.328897
274	hypogonad	AFR	16598	80709	0.0202711	1.02048	0.0147904	0.170512	0.338113
liver	total	AMR	17111	17193	0.00771993	1.00775	0.0056754	0.173753	0.338113
278	hypogonad	EUR	190778	196804	0.00412441	1.00413	0.00315819	0.191572	0.35767
250	total	AFR	39005	30922	-0.00887057	0.991169	0.00682562	0.193738	0.35767
250	shbg	EAS	4051	4268	-0.0113259	0.988738	0.00895595	0.206008	0.367488
250	total	EAS	3235	3750	-0.0207758	0.979439	0.0168358	0.217193	0.367488
250	shbg	AMR	24786	20781	0.00184421	1.00185	0.00149524	0.217431	0.367488
278	shbg	EAS	3423	4896	-0.0127863	0.987295	0.0104214	0.219849	0.367488
274	total	AFR	11339	58588	-0.0160903	0.984038	0.013249	0.224576	0.367488
278	shbg	EUR	182420	191395	0.0080294	1.00806	0.00703319	0.253602	0.405764
274	shbg	AMR	4301	41266	-0.0352704	0.965344	0.0317393	0.26646	0.414417
cardiac	total	EAS	4621	2364	-0.011943	0.988128	0.0108389	0.270522	0.414417
cardiac	shbg	AFR	82397	11961	-0.0171279	0.983018	0.0160264	0.285191	0.427787
liver	hypogonad	EUR	155750	231832	0.00291034	1.00291	0.00349675	0.405241	0.595456
274	total	EUR	36737	256246	-0.010363	0.98969	0.0137106	0.449744	0.647631
278	total	AFR	35948	33979	-0.00504322	0.994969	0.00699674	0.471036	0.652315
liver	total	EAS	2659	4326	0.00813114	1.00816	0.0112828	0.471116	0.652315
274	shbg	EAS	1669	6650	-0.0147903	0.985319	0.0215322	0.49215	0.668582
272	total	AMR	25058	9246	-0.00320591	0.996799	0.00478681	0.503025	0.6707
274	total	EAS	1331	5654	-0.01812	0.982043	0.0310058	0.558947	0.731713
liver	total	AFR	37022	32905	-0.00336594	0.99664	0.00684932	0.623124	0.80116
liver	shbg	EAS	3320	4999	-0.00255952	0.997444	0.00616623	0.678079	0.849294
liver	total	EUR	109255	183728	-0.00311094	0.996894	0.00786131	0.692305	0.849294
272	shbg	AMR	34424	11143	-0.000586129	0.999414	0.00149984	0.695949	0.849294
250	total	AMR	17611	16693	0.00190212	1.0019	0.00564677	0.736229	0.883475
278	shbg	AMR	25780	19787	-0.000492227	0.999508	0.00167445	0.768786	0.90742
274	hypogonad	EAS	1778	7006	0.00304769	1.00305	0.0116542	0.7937	0.910826
liver	hypogonad	AMR	25044	22568	-0.00144052	0.998561	0.00574784	0.802108	0.910826
278	hypogonad	AMR	27133	20479	-0.00126533	0.998735	0.00551385	0.818494	0.910826
cardiac	shbg	AMR	33925	11642	0.000302562	1.0003	0.00134698	0.822273	0.910826
cardiac	total	AMR	24518	9786	0.000884478	1.00088	0.00481333	0.854205	0.93186
278	total	AMR	18552	15752	0.000773992	1.00077	0.00552995	0.888689	0.955009
250	shbg	AFR	55064	39294	0.00169544	1.0017	0.0196114	0.931108	0.977584
liver	hypogonad	AFR	53711	43596	0.000496669	1.0005	0.00814758	0.951392	0.977584
liver	shbg	AFR	51922	42436	-0.000963336	0.999037	0.0203365	0.962219	0.977584
250	hypogonad	AMR	25947	21665	0.000188831	1.00019	0.00564699	0.973324	0.977584
274	total	AMR	2998	31306	-0.000390018	0.99961	0.0138804	0.977584	0.977584
573	shbg	EUR	73609	300206	0.0265645	1.02692	0.00939881	0.00470797	0.169487
571	total	AFR	8193	61734	-0.0353144	0.965302	0.017054	0.0383827	0.541745
571	hypogonad	AFR	12401	84906	0.0333043	1.03387	0.0171138	0.0516484	0.541745
573	hypogonad	EAS	1994	6790	-0.0194129	0.980774	0.0106865	0.069282	0.541745
573	shbg	AFR	22699	71659	0.0542048	1.0557	0.0304695	0.0752423	0.541745
571	shbg	EUR	40217	333598	0.0190127	1.01919	0.013912	0.171738	0.789881
571	total	AMR	5216	29088	0.0138018	1.0139	0.0101122	0.172297	0.789881
572	shbg	EUR	7159	366656	0.0369148	1.0376	0.0272504	0.175529	0.789881
571	shbg	AMR	7478	38089	0.00276299	1.00277	0.00230584	0.230817	0.923266
571	hypogonad	EAS	1042	7742	-0.0150407	0.985072	0.0145683	0.301872	0.981402
571	total	EUR	28873	264110	-0.0158048	0.984319	0.0154852	0.307424	0.981402
573	hypogonad	AMR	13386	34226	-0.00771394	0.992316	0.00787214	0.327134	0.981402
573	total	AMR	8930	25374	0.00668442	1.00671	0.00784968	0.394462	0.991257
573	hypogonad	AFR	23618	73689	0.00865134	1.00869	0.0123223	0.482623	0.991257
572	total	AMR	733	33571	-0.0181038	0.982059	0.0287755	0.529258	0.991257
573	total	EAS	1471	5514	0.00943848	1.00948	0.0164895	0.567055	0.991257
573	total	AFR	15858	54069	-0.00596323	0.994055	0.0105791	0.572973	0.991257
573	hypogonad	EUR	77394	310188	-0.0025233	0.99748	0.00495711	0.610734	0.991257
571	shbg	EAS	960	7359	-0.00840003	0.991635	0.0183035	0.646283	0.991257
572	hypogonad	AMR	1101	46511	0.0122869	1.01236	0.0274223	0.654108	0.991257
572	hypogonad	EAS	92	8692	0.0186367	1.01881	0.0444714	0.675163	0.991257
573	shbg	EAS	1852	6467	-0.00401341	0.995995	0.0101529	0.692623	0.991257
571	hypogonad	AMR	7903	39709	0.00343572	1.00344	0.0102339	0.737083	0.991257
572	shbg	AFR	2011	92347	-0.0346306	0.965962	0.10358	0.738126	0.991257
572	hypogonad	EUR	7519	380063	-0.0052132	0.9948	0.0158918	0.742878	0.991257
571	total	EAS	771	6214	0.00743523	1.00746	0.0229012	0.745434	0.991257
572	total	AFR	1445	68482	0.00992836	1.00998	0.0318912	0.755557	0.991257
572	total	EAS	66	6919	0.0145682	1.01467	0.0504815	0.772899	0.991257
572	total	EUR	5272	287711	-0.00824026	0.991794	0.0360369	0.819132	0.991257
572	shbg	EAS	89	8230	-0.0216353	0.978597	0.0992697	0.827472	0.991257
571	hypogonad	EUR	42372	345210	-0.000837955	0.999162	0.00669871	0.900451	0.991257
572	shbg	AMR	1045	44522	-0.00146816	0.998533	0.0125266	0.906699	0.991257
571	shbg	AFR	11926	82432	-0.00481215	0.995199	0.0423924	0.909623	0.991257
572	hypogonad	AFR	2067	95240	0.00260172	1.00261	0.0414024	0.949894	0.991257
573	shbg	AMR	12612	32955	5.33e-05	1.00005	0.00238193	0.982162	0.991257
573	total	EUR	53266	239717	-0.000123371	0.999877	0.0112585	0.991257	0.991257
257	shbg	EUR	10533	363282	-0.382589	0.682093	0.0391219	1.38e-22	4.97e-21
257	hypogonad	EUR	13170	374412	0.115906	1.12289	0.0122222	2.47e-21	4.44e-20
257	hypogonad	AMR	1771	45841	0.0994953	1.10461	0.021524	3.79e-06	4.55e-05
257	hypogonad	AFR	3237	94070	0.134918	1.14444	0.0347303	0.000102444	0.00079857
257	total	EUR	3898	289085	-0.180646	0.834731	0.0467341	0.000110912	0.00079857
290	hypogonad	AFR	15190	82117	-0.036845	0.963826	0.0151524	0.0150313	0.090188
257	hypogonad	EAS	219	8565	0.0613442	1.06326	0.0269646	0.0229066	0.117805
257	shbg	AFR	2647	91711	-0.192327	0.825037	0.0926533	0.0379151	0.160764
185	shbg	EAS	420	7899	-0.210248	0.810383	0.102471	0.040191	0.160764
257	total	EAS	61	6924	-0.441799	0.642879	0.246472	0.0730551	0.262998
185	total	AMR	2003	32301	-0.0297773	0.970662	0.0181517	0.100908	0.330243
290	shbg	AMR	6483	39084	0.0033174	1.00332	0.00213311	0.119901	0.349159
290	total	AFR	10263	59664	0.0175465	1.0177	0.0114704	0.126085	0.349159
185	hypogonad	EUR	42403	345179	-0.00932012	0.990723	0.00668544	0.16329	0.419889
290	total	AMR	4421	29883	0.0141327	1.01423	0.0111125	0.203452	0.485365
185	shbg	EUR	41245	332570	-0.0213528	0.978874	0.017512	0.222723	0.485365
290	hypogonad	EUR	59619	327963	0.00661084	1.00663	0.00565312	0.242236	0.485365
257	total	AFR	985	68942	0.0385797	1.03933	0.0330218	0.242682	0.485365
290	hypogonad	EAS	828	7956	-0.0166292	0.983508	0.0161065	0.301862	0.571949
290	total	EUR	41899	251084	-0.0119444	0.988127	0.0129097	0.354849	0.604262
290	shbg	EUR	57118	316697	-0.0124172	0.98766	0.0138127	0.368669	0.604262
257	shbg	AMR	1410	44157	-0.0471955	0.953901	0.0525689	0.369302	0.604262
185	total	EAS	316	6669	-0.0803243	0.922817	0.0926685	0.386056	0.604262
290	shbg	EAS	757	7562	-0.0235277	0.976747	0.0378497	0.534199	0.801298
185	shbg	AMR	3103	42464	-0.0077634	0.992267	0.015127	0.607801	0.874357
257	shbg	EAS	150	8169	-0.0545471	0.946914	0.13535	0.686943	0.874357
185	hypogonad	AMR	3217	44395	-0.00626866	0.993751	0.0159995	0.695203	0.874357
185	total	EUR	31369	261614	-0.00560982	0.994406	0.0147755	0.70419	0.874357
185	hypogonad	EAS	440	8344	-0.00859493	0.991442	0.0226502	0.704343	0.874357
185	total	AFR	9210	60717	-0.00467622	0.995335	0.0136656	0.732208	0.87865
290	shbg	AFR	14715	79643	-0.0100804	0.98997	0.0379889	0.790738	0.88089
290	total	EAS	582	6403	-0.00757926	0.992449	0.030102	0.801207	0.88089
185	shbg	AFR	13307	81051	0.00975824	1.00981	0.0400461	0.807483	0.88089
290	hypogonad	AMR	6799	40813	-0.00216205	0.99784	0.0110264	0.844548	0.888097
257	total	AMR	480	33824	0.00587806	1.0059	0.0341722	0.863427	0.888097
185	hypogonad	AFR	13672	83635	-0.000194646	0.999805	0.0161886	0.990407	0.990407
*CoxPH p values are adjusted using Bonjamini-Hochberg multiple test correction
